# Supplementary material for: Genome-wide association study uncovers major genetic loci associated with seed flooding tolerance in soybean
Source: BMC Plant Biol. 2021 Oct 29;21:497. doi: 10.1186/s12870-021-03268-z (PMC8555181; doi:10.1186/s12870-021-03268-z)
Supplement: Supplementary file 1 — Additional file 1: Table S1. SNPs markers associated with electrical conductivity (EC), germination rate (GR), Shoot Length (ShL), and Root Length (RL) via MLM. [file 12870_2021_3268_MOESM1_ESM.xlsx]

## Sheet: Table S1
Additional File 1 Table S1: SNPs markers associated with electrical conductivity (EC), germination rate (GR), Shoot Length (ShL), and Root Length (RL) via MLM.
	Chr.	SNP	Position(bp)	P value	−log10P	R2 (%)	MAF	Effect	Allele
EC	4	Gm_04_950777	950777	0.000122	3.91364	6.333	0.173554	215.587	T/C
	4	Gm_04_964003	964003	0.000186	3.73049	6.013	0.170124	212.99	G/A
	4	Gm_04_1138053	1138053	0.00022	3.65758	5.844	0.633745	214.527	C/T
	4	Gm_04_1585340	1585340	0.000156	3.80688	6.138	0.315353	172.235	T/C
	8	Gm_08_11971276	11971276	4.32e-05	4.36452	7.511	0.294118	220.336	T/C
	8	Gm_08_11971416	11971416	6.95e-06	5.15802	8.797	0.702929	-237	C/T
	8	Gm_08_11972512	11972512	4.41e-05	4.35556	7.495	0.708861	-220	A/G
	8	Gm_08_46236506	46236506	0.000261	3.58336	5.705	0.864198	-233	A/C
	8	Gm_08_46239716	46239716	0.000105	3.97881	6.476	0.871369	-253	A/G
	8	Gm_08_46242569	46242569	0.000105	3.97881	6.476	0.128631	253.449	T/C
	14	Gm_14_47798437	47798437	0.000257	3.59007	5.835	0.112033	257.931	G/A
	14	Gm_14_47803173	47803173	0.000154	3.81248	6.142	0.8107	-196	A/G
	17	Gm_17_8735403	8735403	0.00031	3.50864	5.598	0.354167	-161	G/A
	17	Gm_17_8813915	8813915	8.59e-05	4.06601	6.628	0.423868	-167	T/C
	17	Gm_17_8818072	8818072	0.00022	3.65758	5.921	0.6375	166.553	A/C
	17	Gm_17_8827651	8827651	0.000199	3.70115	6.114	0.633333	166.62	C/T
	17	Gm_17_8835251	8835251	0.0002	3.69897	6.054	0.383966	-165	G/A
	17	Gm_17_8891564	8891564	0.00011	3.95861	6.443	0.360996	180.396	G/A
	17	Gm_17_8900204	8900204	7.13e-05	4.14691	6.784	0.650206	-185	G/T
GR	3	Gm_03_3390452	3390452	0.00013553	3.86796	6.288	0.215768	-0.099522	T/C
	3	Gm_03_3391237	3391237	0.00013553	3.86796	6.288	0.784232	0.09952	A/G
	8	Gm_08_11971276	11971276	3.1011e-05	4.50848	7.973	0.294118	-0.1142	T/C
	8	Gm_08_11971416	11971416	8.7268e-06	5.05914	8.764	0.702929	0.11919	C/T
	8	Gm_08_11972512	11972512	3.8493e-05	4.41462	7.822	0.708861	0.11295	A/G
	8	Gm_08_46236506	46236506	1.2883e-05	4.88998	8.249	0.864198	0.13977	A/C
	8	Gm_08_46239716	46239716	1.3078e-05	4.88346	8.264	0.871369	0.14282	A/G
	8	Gm_08_46242569	46242569	1.3078e-05	4.88346	8.264	0.128631	-0.14282	T/C
	11	Gm_11_4938752	4938752	7.0804e-05	4.14994	6.805	0.112033	-0.13027	T/C
	12	Gm_12_34421239	34421239	0.00015047	3.82255	6.167	0.452675	-0.10174	G/A
ShL	5	Gm_05_1000479	1000479	0.00018619	3.73004	6.075	0.846473	0.11217	A/C
RL	1	Gm_01_47491894	47491894	0.00016758	3.77578	6.087	0.157025	-0.18429	G/A
	8	Gm_08_11971416	11971416	8.1701e-05	4.08777	6.762	0.702929	0.14067	C/T
		EC: Electrical Conductivity, GR: Germination Rate, ShL: Shoot Length, RL: Root Length
