# Supplementary material for: Genome-wide association study uncovers major genetic loci associated with seed flooding tolerance in soybean
Source: BMC Plant Biol. 2021 Oct 29;21:497. doi: 10.1186/s12870-021-03268-z (PMC8555181; doi:10.1186/s12870-021-03268-z)
Supplement: Supplementary file 2 — Additional file 2: Table S2. SNPs markers associated with electrical conductivity (EC), germination rate (GR), Shoot Length (ShL), and Root Length (RL) via mrMLM. [file 12870_2021_3268_MOESM2_ESM.xlsx]

## Sheet: Table S2
Additional File 2 Table S2: SNPs markers associated with electrical conductivity (EC), germination rate (GR), Shoot Length (ShL), and Root Length (RL) via mrMLM.
Trait	Env.	Chr.	SNP	Position(bp)	LOD score	−log10(P)	R2 (%)	MAF	Effect	Allele
EC	2018	2	Gm_02_45366539	45366539	3.1439	3.8482	3.4627	0.3278	61.8899	G
	2018	4	Gm_04_1585340	1585340	5.8043	6.6306	5.7967	0.3195	-80.8564	T
	2018	7	Gm_07_9077564	9077564	3.6589	4.3929	4.828	0.1473	-96.9753	C
	2018	8	Gm_08_11971416	11971416	7.9893	8.881	8.3705	0.3029	-98.1988	C
	2018	8	Gm_08_46239716	46239716	5.5286	6.345	6.0856	0.1328	-112.901	A
	2018	9	Gm_09_7595772	7595772	6.0538	6.8886	7.8132	0.4523	88.1177	G
	2018	9	Gm_09_45001103	45001103	5.3267	6.1356	9.5569	0.2967	-104.546	A
	2018	15	Gm_15_46453038	46453038	3.0467	3.7449	4.6228	0.1515	-91.8376	C
	2018	20	Gm_20_33656457	33656457	3.6036	4.3346	4.3828	0.471	65.7726	T
	2019	2	Gm_02_45366539	45366539	4.2833	5.0485	4.0424	0.3278	65.7854	G
	2019	4	Gm_04_1585340	1585340	4.8543	5.6445	4.8025	0.3195	-72.4031	T
	2019	7	Gm_07_9077564	9077564	4.8575	5.6478	5.0332	0.1473	-97.4084	C
	2019	8	Gm_08_11971416	11971416	9.2451	10.1671	9.2042	0.3029	-101.302	C
	2019	8	Gm_08_46239716	46239716	3.7778	4.5181	4.8763	0.1328	-99.4235	A
	2019	9	Gm_09_45001103	45001103	3.8608	4.6054	9.5372	0.2967	-102.744	A
	2019	9	Gm_09_7595772	7595772	5.4637	6.2777	8.073	0.4523	88.118	G
	2019	14	Gm_14_47803173	47803173	3.4818	4.206	2.9114	0.1867	-67.1815	A
	2019	15	Gm_15_46453038	46453038	3.9798	4.7304	5.1815	0.1515	-95.6518	C
	2019	20	Gm_20_33656457	33656457	3.6075	4.3387	3.2385	0.471	55.6208	T
	Combined	2	Gm_02_45366539	45366539	3.5895	4.3197	4.3983	0.3278	67.3762	G
	Combined	4	Gm_04_1585340	1585340	4.9849	5.7804	6.6328	0.3195	-83.5452	T
	Combined	7	Gm_07_9077564	9077564	3.7793	4.5196	5.9393	0.1473	-103.895	C
	Combined	8	Gm_08_11971416	11971416	8.7356	9.6458	7.7759	0.3029	-91.4226	C
	Combined	8	Gm_08_46239716	46239716	4.6949	5.4784	7.2619	0.1328	-119.131	A
	Combined	9	Gm_09_7595772	7595772	6.7007	7.5563	5.8232	0.4523	73.4818	G
	Combined	9	Gm_09_45001103	45001103	5.4446	6.2579	5.6908	0.2967	-77.9266	A
	Combined	15	Gm_15_46453038	46453038	3.3219	4.0369	5.2758	0.1515	-94.7679	C
GR	2018	2	Gm_02_14508130	14508130	3.3022	4.0161	4.634	0.4191	0.0329	T
	2018	2	Gm_02_32737082	32737082	3.2353	3.9452	3.5619	0.3693	0.0294	G
	2018	5	Gm_05_36956622	36956622	4.1491	4.9079	6.2729	0.2469	-0.0436	A
	2018	8	Gm_08_46239716	46239716	7.14	8.0086	9.5373	0.1328	0.0681	A
	2018	8	Gm_08_11971416	11971416	4.9335	5.7269	6.8895	0.3029	0.0429	C
	2018	11	Gm_11_4938752	4938752	3.5087	4.2344	3.9885	0.1162	0.0465	T
	2018	18	Gm_18_54864019	54864019	4.4461	5.2187	5.2335	0.4232	0.035	C
	2019	4	Gm_04_9002718	9002718	3.7857	4.5264	4.4487	0.1349	-0.0735	G
	2019	5	Gm_05_650870	650870	4.7373	5.5226	4.5529	0.2822	0.0565	T
	2019	13	Gm_13_20995641	20995641	5.7752	6.6005	7.6825	0.1971	0.0831	A
	2019	14	Gm_14_45633533	45633533	5.0487	5.8468	5.7808	0.0539	-0.1276	G
	2019	14	Gm_14_4550573	4550573	4.9323	5.7257	6.9836	0.1266	-0.0933	A
	2019	18	Gm_18_11908846	11908846	6.7296	7.5861	8.4584	0.2718	0.0781	C
	Combined	8	Gm_08_46239716	46239716	7.2372	8.1086	12.132	0.1328	0.0741	A
	Combined	8	Gm_08_11971416	11971416	5.841	6.6686	5.1922	0.3029	0.036	C
	Combined	12	Gm_12_34421239	34421239	7.1868	8.0567	7.5738	0.4564	0.0403	G
	Combined	18	Gm_18_54864019	54864019	3.0141	3.7103	2.2659	0.4232	0.0222	C
ShL	2018	1	Gm_01_3260769	3260769	4.2494	5.013	7.2908	0.1452	-0.0552	C
	2018	1	Gm_01_53535790	53535790	5.1823	5.9856	7.6926	0.2199	0.0503	A
	2018	3	Gm_03_47535566	47535566	3.8595	4.604	7.3352	0.1452	0.0539	G
	2018	8	Gm_08_10789902	10789902	6.1846	7.0238	7.993	0.4668	0.0437	C
	2018	19	Gm_19_46484263	46484263	7.5064	8.3853	9.9099	0.1867	0.0626	A
	2019	5	Gm_05_1000479	1000479	7.3838	8.2593	9.9166	0.1577	0.0645	A
	2019	8	Gm_08_18807596	18807596	7.5039	8.3827	5.6601	0.4398	0.036	C
	2019	18	Gm_18_53530863	53530863	4.3789	5.1485	8.071	0.4149	0.0433	C
	2019	19	Gm_19_46484263	46484263	5.3039	6.1119	7.2827	0.1867	0.0522	A
	Combined	2	Gm_02_46165697	46165697	3.5774	4.3069	5.3922	0.2552	-0.0401	G
	Combined	2	Gm_02_14230672	14230672	7.2959	8.1689	11.4422	0.3527	-0.0539	T
	Combined	8	Gm_08_11971416	11971416	4.3197	5.0865	6.7844	0.3029	0.0429	C
	Combined	8	Gm_08_18807596	18807596	3.2205	3.9295	5.0471	0.4398	0.0344	C
RL	2018	4	Gm_04_42291476	42291476	4.6537	5.4354	4.938	0.4149	0.0445	A
	2018	5	Gm_05_649267	649267	5.1053	5.9056	8.2728	0.2925	0.0628	G
	2018	11	Gm_11_15558451	15558451	5.5114	6.3272	7.7904	0.2324	0.0649	G
	2018	13	Gm_13_36354981	36354981	5.6332	6.4534	6.2488	0.4544	0.0494	G
	2018	16	Gm_16_35807551	35807551	3.4589	4.1818	5.6753	0.332	-0.0499	G
	2018	19	Gm_19_40783256	40783256	3.0731	3.773	4.6364	0.4689	0.0425	T
	2019	1	Gm_01_47203439	47203439	4.789	5.5765	6.9933	0.2925	0.0599	G
	2019	3	Gm_03_37047526	37047526	5.333	6.1421	7.1504	0.1515	0.0762	G
	2019	5	Gm_05_650870	650870	7.4145	8.2908	7.4922	0.2822	0.0628	T
	2019	11	Gm_11_3277472	3277472	5.4338	6.2467	5.2774	0.4336	0.0485	T
	2019	15	Gm_15_7388441	7388441	4.3713	5.1405	5.0282	0.3506	-0.0487	T
	2019	16	Gm_16_35807551	35807551	4.7785	5.5655	6.2894	0.332	-0.0552	G
	2019	19	Gm_19_40771881	40771881	3.8379	4.5813	5.6096	0.4544	0.0493	C
	Combined	1	Gm_01_53535790	53535790	3.6865	4.4219	6.0658	0.2199	0.0565	A
	Combined	4	Gm_04_42291476	42291476	5.3354	6.1446	5.0304	0.4149	0.0445	A
	Combined	5	Gm_05_649267	649267	5.6896	6.5118	6.4879	0.2925	0.0552	G
	Combined	11	Gm_11_15558451	15558451	4.8136	5.6021	6.5298	0.2324	0.0589	G
	Combined	13	Gm_13_36354981	36354981	6.6471	7.501	12.0284	0.4544	0.0679	G
