# Supplementary material for: Genome-wide association study uncovers major genetic loci associated with seed flooding tolerance in soybean
Source: BMC Plant Biol. 2021 Oct 29;21:497. doi: 10.1186/s12870-021-03268-z (PMC8555181; doi:10.1186/s12870-021-03268-z)
Supplement: Supplementary file 3 — Additional file 3: Table S3. One hundred fifteen (115) model genes were found within the region of Gm_08_11,971,416 SNP using Glyma2.0 models in SoyBase. Table S4. One hundred thirty (130) model genes were found within the region of Gm_08_46,239,716 SNP using Glyma2.0 models in SoyBase. Table S5. One hundred thirteen (113) model genes were found within the region of Gm_05_1,000,479 SNP using Glyma2.0 models in SoyBase. Table S6. One hundred twenty-five (125) model genes were found within the region of Gm_01_53,535,790 SNP using Glyma2.0 models in SoyBase. [file 12870_2021_3268_MOESM3_ESM.xlsx]

## Sheet: Table S3
Additional File 3 Table S3: One hundred fifteen (115) model genes were found within the region of Gm_08_11971416 SNP using Glyma2.0 models in SoyBase.
Gmax 2.0 Primary Protein ID (1)	Protein Length (AA)	Top Uniref100 BLASTP Hit (2)	E-value (E<10-6)	% Coverage	Top Descriptive Uniref100 BLASTP Hit (3)	E-value (E<10-6)	% Coverage	Top Arabidopsis (TAIR10) BLASTP Hit (4)	E-value (E<10-6)	Coverage	Gene Ontology Biological Process IDs (5)	Gene Ontology Biological Process Descriptions	Gene Ontology Molecular Function IDs (6)	Gene Ontology Molecular Function Descriptions	Gene Ontology Cellular Component IDs (7)	Gene Ontology Cellular Component Descriptions	PFAM IDs (8)	PFAM_Descriptions	Panther IDs (9)	Panther_Descriptions	KOG IDs (10)	KOG_Desctiptions
Glyma.08G149600	749	UniRef100_I1KTI1 Uncharacterized protein n=1 Tax=Glycine max RepID=I1KTI1_SOYBN	0	100	UniRef100_G7IJ06 Bromodomain protein n=1 Tax=Medicago truncatula RepID=G7IJ06_MEDTR	0	104.03	AT2G44430.1|Symbols:|DNA-binding bromodomain-containing protein|chr2:18333603-18336165 FORWARD LENGTH=646	2e-94	113.47	NA	NA	GO:0003677	DNA binding	GO:0005634	nucleus	PF00249 PF00439	Myb-like DNA-binding domain; Bromodomain	PTHR22880	FALZ-RELATED BROMODOMAIN-CONTAINING PROTEINS	NA	NA
Glyma.08G149700	440	UniRef100_UPI00023380F2 PREDICTED: uncharacterized protein LOC100807441 n=1 Tax=Glycine max RepID=UPI00023380F2	0	98.86	UniRef100_B9HPS6 Emsy N terminus domain-containing family protein n=1 Tax=Populus trichocarpa RepID=B9HPS6_POPTR	0	100	AT5G13020.1|Symbols:|Emsy N Terminus (ENT)/ plant Tudor-like domains-containing protein|chr5:4129691-4132089 REVERSE LENGTH=397	5e-132	105.54	GO:0008150 GO:0008284 GO:0010413 GO:0045492	biological process; glucuronoxylan metabolic process; positive regulation of cell proliferation; xylan biosynthetic process	GO:0003674	molecular function	GO:0005634	nucleus	PF03735	ENT domain	NA	NA	KOG4675	Uncharacterized_conserved_protein,_contains_ENT_domain
Glyma.08G149800	357	UniRef100_I1KTI3 Uncharacterized protein n=1 Tax=Glycine max RepID=I1KTI3_SOYBN	0	100	UniRef100_U5JD76 2-oxoglutarate/Fe2+-dependent dioxygenase n=1 Tax=Papaver somniferum RepID=U5JD76_PAPSO	9e-104	94.1	AT1G17020.1|Symbols:SRG1, ATSRG1|senescence-related gene 1|chr1:5820258-5821741 FORWARD LENGTH=358	7e-101	99.44	GO:0009737 GO:0009793 GO:0009813 GO:0009830 GO:0009845 GO:0010162 GO:0010260 GO:0055114	cell wall modification involved in abscission; embryo development ending in seed dormancy; flavonoid biosynthetic process; organ senescence; oxidation-reduction process; response to abscisic acid stimulus; seed dormancy process; seed germination	GO:0016491 GO:0016682 GO:0016706	oxidoreductase activity; oxidoreductase activity, acting on diphenols and related substances as donors, oxygen as acceptor; oxidoreductase activity, acting on paired donors, with incorporation or reduction of molecular oxygen, 2-oxoglutarate as one donor, and incorporation of one atom each of oxygen into both donors	GO:0005737	cytoplasm	PF03171	2OG-Fe(II) oxygenase superfamily	PTHR10209	OXIDOREDUCTASE, 2OG-FE(II) OXYGENASE FAMILY PROTEIN	KOG0143	Iron/ascorbate_family_oxidoreductases
Glyma.08G149900	443	UniRef100_I1KTI4 Uncharacterized protein n=1 Tax=Glycine max RepID=I1KTI4_SOYBN	0	100	UniRef100_G7K1Y8 Aspartic proteinase nepenthesin-1 n=1 Tax=Medicago truncatula RepID=G7K1Y8_MEDTR	3e-157	99.08	AT5G33340.1|Symbols:CDR1|Eukaryotic aspartyl protease family protein|chr5:12594474-12595787 FORWARD LENGTH=437	3e-145	95.42	GO:0006508 GO:0010310 GO:0010337 GO:0042742	defense response to bacterium; proteolysis; regulation of hydrogen peroxide metabolic process; regulation of salicylic acid metabolic process	GO:0004190	aspartic-type endopeptidase activity	GO:0005576 GO:0048046	apoplast; extracellular region	PF00026	Eukaryotic aspartyl protease	PTHR13683	ASPARTYL PROTEASES	KOG1339	Aspartyl_protease
Glyma.08G150000	663	UniRef100_K7L6T7 Uncharacterized protein n=1 Tax=Glycine max RepID=K7L6T7_SOYBN	0	100	UniRef100_Q8H0Z0 Protein kinase superfamily protein n=1 Tax=Arabidopsis thaliana RepID=Q8H0Z0_ARATH	0	98.81	AT2G32850.2|Symbols:|Protein kinase superfamily protein|chr2:13935448-13937977 REVERSE LENGTH=670	0	98.81	GO:0006468	protein phosphorylation	GO:0004672 GO:0004674 GO:0005524 GO:0016772	ATP binding; protein kinase activity; protein serine/threonine kinase activity; transferase activity, transferring phosphorus-containing groups	GO:0005634 GO:0005737	cytoplasm; nucleus	PF00069	Protein kinase domain	PTHR22967	SERINE/THREONINE PROTEIN KINASE	KOG1989	ARK_protein_kinase_family
Glyma.08G150100	440	UniRef100_K7L6T8 Uncharacterized protein n=1 Tax=Glycine max RepID=K7L6T8_SOYBN	0	100	UniRef100_G7I6K4 Beta-glucosidase D2 n=1 Tax=Medicago truncatula RepID=G7I6K4_MEDTR	4e-171	81.98	AT5G42260.1|Symbols:BGLU12|beta glucosidase 12|chr5:16898712-16900235 FORWARD LENGTH=507	4e-170	80.47	GO:0005975	carbohydrate metabolic process	GO:0003824 GO:0004553 GO:0043169	catalytic activity; cation binding; hydrolase activity, hydrolyzing O-glycosyl compounds	GO:0005576 GO:0005794	Golgi apparatus; extracellular region	PF00232	Glycosyl hydrolase family 1	PTHR10353	GLYCOSYL HYDROLASE	KOG0626	Beta-glucosidase,_lactase_phlorizinhydrolase,_and_related_proteins
Glyma.08G150200	158	UniRef100_C6T063 Uncharacterized protein n=1 Tax=Glycine max RepID=C6T063_SOYBN	6e-110	100	UniRef100_G7LGL0 Ankyrin repeat domain-containing protein n=1 Tax=Medicago truncatula RepID=G7LGL0_MEDTR	7e-81	98.7	AT5G12320.1|Symbols:|ankyrin repeat family protein|chr5:3982762-3983899 FORWARD LENGTH=144	1e-58	95.83	GO:0008150	biological process	NA	NA	GO:0005634	nucleus	PF00023	Ankyrin repeat	PTHR24193	ANKYRIN REPEAT PROTEIN	KOG4214	Myotrophin_and_similar_proteins
Glyma.08G150300	300	UniRef100_K7L6U3 Uncharacterized protein n=1 Tax=Glycine max RepID=K7L6U3_SOYBN	6e-163	69.36	UniRef100_A2SY66 Vicianin hydrolase (Fragment) n=1 Tax=Vicia sativa subsp. nigra RepID=VICHY_VICSN	1e-86	49.9	AT2G44480.2|Symbols:BGLU17|beta glucosidase 17|chr2:18360476-18363001 FORWARD LENGTH=415	2e-53	60.72	GO:0005975	carbohydrate metabolic process	GO:0003824 GO:0004553 GO:0043169	catalytic activity; cation binding; hydrolase activity, hydrolyzing O-glycosyl compounds	GO:0005576	extracellular region	PF00232	Glycosyl hydrolase family 1	PTHR10353	GLYCOSYL HYDROLASE	NA	NA
Glyma.08G150400	444	UniRef100_V7BWY6 Uncharacterized protein n=1 Tax=Phaseolus vulgaris RepID=V7BWY6_PHAVU	0	86.3	UniRef100_G7IZC8 Beta-glucosidase n=1 Tax=Medicago truncatula RepID=G7IZC8_MEDTR	0	84.02	AT2G44480.1|Symbols:BGLU17|beta glucosidase 17|chr2:18359780-18363001 FORWARD LENGTH=517	5e-152	82.01	GO:0005975	carbohydrate metabolic process	GO:0003824 GO:0004553 GO:0043169	catalytic activity; cation binding; hydrolase activity, hydrolyzing O-glycosyl compounds	GO:0005576	extracellular region	PF00232	Glycosyl hydrolase family 1	PTHR10353	GLYCOSYL HYDROLASE	KOG0626	Beta-glucosidase,_lactase_phlorizinhydrolase,_and_related_proteins
Glyma.08G150500	520	UniRef100_V7BVJ4 Uncharacterized protein n=1 Tax=Phaseolus vulgaris RepID=V7BVJ4_PHAVU	0	94.98	UniRef100_A2SY66 Vicianin hydrolase (Fragment) n=1 Tax=Vicia sativa subsp. nigra RepID=VICHY_VICSN	0	99.02	AT2G44480.1|Symbols:BGLU17|beta glucosidase 17|chr2:18359780-18363001 FORWARD LENGTH=517	0	94	GO:0005975	carbohydrate metabolic process	GO:0003824 GO:0004553 GO:0043169	catalytic activity; cation binding; hydrolase activity, hydrolyzing O-glycosyl compounds	GO:0005576	extracellular region	PF00232	Glycosyl hydrolase family 1	PTHR10353	GLYCOSYL HYDROLASE	KOG0626	Beta-glucosidase,_lactase_phlorizinhydrolase,_and_related_proteins
Glyma.08G150600	173	UniRef100_I1KTJ2 Uncharacterized protein n=1 Tax=Glycine max RepID=I1KTJ2_SOYBN	3e-97	100	NA	NA	NA	NA	NA	NA	NA	NA	NA	NA	NA	NA	PF00098	Zinc knuckle	NA	NA	NA	NA
Glyma.08G150700	578	UniRef100_I1KTJ3 Uncharacterized protein n=1 Tax=Glycine max RepID=I1KTJ3_SOYBN	0	100	UniRef100_G7IZD0 Growth regulator like protein n=1 Tax=Medicago truncatula RepID=G7IZD0_MEDTR	0	96.17	AT2G44500.1|Symbols:|O-fucosyltransferase family protein|chr2:18374447-18376435 FORWARD LENGTH=573	0	98.78	GO:0008150	biological process	GO:0016757	transferase activity, transferring glycosyl groups	GO:0005794	Golgi apparatus	PF10250	GDP-fucose protein O-fucosyltransferase	NA	NA	NA	NA
Glyma.08G150800	364	UniRef100_UPI0001CDD8F9 PREDICTED: uroporphyrinogen-III C-methyltransferase n=1 Tax=Glycine max RepID=UPI0001CDD8F9	0	100	UniRef100_A5A2I8 Uroporphiryn-III C-methyltransferase n=1 Tax=Medicago truncatula RepID=A5A2I8_MEDTR	0	100.28	AT5G40850.1|Symbols:UPM1|urophorphyrin methylase 1|chr5:16367205-16368724 FORWARD LENGTH=369	3e-180	96.75	GO:0006567 GO:0006779 GO:0008152 GO:0019354 GO:0055114	metabolic process; oxidation-reduction process; porphyrin-containing compound biosynthetic process; siroheme biosynthetic process; threonine catabolic process	GO:0004851 GO:0008168 GO:0043115	methyltransferase activity; precorrin-2 dehydrogenase activity; uroporphyrin-III C-methyltransferase activity	GO:0009507	chloroplast	PF00590	Tetrapyrrole (Corrin/Porphyrin) Methylases	PTHR21091	METHYLTETRAHYDROFOLATE:HOMOCYSTEINE METHYLTRANSFERASE RELATED	KOG1527	Uroporphyrin_III_methyltransferase
Glyma.08G150900	198	UniRef100_K7M209 Uncharacterized protein n=1 Tax=Glycine max RepID=K7M209_SOYBN	3e-64	13.41	UniRef100_UPI000193F035 cc-nbs resistance protein n=1 Tax=Populus trichocarpa RepID=UPI000193F035	4e-27	30.51	AT4G27220.1|Symbols:|NB-ARC domain-containing disease resistance protein|chr4:13633953-13636712 REVERSE LENGTH=919	5e-17	16.21	GO:0006952	defense response	GO:0043531	ADP binding	GO:0005634	nucleus	PF00931	NB-ARC domain	NA	NA	NA	NA
Glyma.08G151000	103	UniRef100_K7L6V1 Uncharacterized protein n=1 Tax=Glycine max RepID=K7L6V1_SOYBN	1e-67	100	UniRef100_G7ITG2 Disease resistance protein RFL1 n=1 Tax=Medicago truncatula RepID=G7ITG2_MEDTR	6e-16	32.53	NA	NA	NA	NA	NA	NA	NA	NA	NA	NA	NA	NA	NA	NA	NA
Glyma.08G151100	63	UniRef100_I1KTJ6 Uncharacterized protein n=1 Tax=Glycine max RepID=I1KTJ6_SOYBN	2e-34	100	NA	NA	NA	AT4G12735.1|Symbols:|unknown protein; FUNCTIONS IN: molecular_function unknown; INVOLVED IN: biological_process unknown; LOCATED IN: plasma membrane; EXPRESSED IN: rosette leaf, cultured cell; BEST Arabidopsis thaliana protein match is: unknown protein (TAIR:AT4G12731.1); Has 35333 Blast hits to 34131 proteins in 2444 species: Archae - 798; Bacteria - 22429; Metazoa - 974; Fungi - 991; Plants - 5…	2e-07	103.33	GO:0008150	biological process	GO:0003674	molecular function	GO:0005739 GO:0005886	mitochondrion; plasma membrane	NA	NA	NA	NA	NA	NA
Glyma.08G151200	70	UniRef100_K7L6V2 Uncharacterized protein (Fragment) n=1 Tax=Glycine max RepID=K7L6V2_SOYBN	2e-42	72.63	UniRef100_T2DMP6 Cytidine/deoxycytidylate deaminase n=1 Tax=Phaseolus vulgaris RepID=T2DMP6_PHAVU	6e-36	36.56	AT5G28050.1|Symbols:|Cytidine/deoxycytidylate deaminase family protein|chr5:10044209-10045755 REVERSE LENGTH=185	5e-37	37.3	GO:0009061 GO:0009218 GO:0019690 GO:0019692	anaerobic respiration; deoxyribose phosphate metabolic process; pyrimidine deoxyribonucleoside interconversion; pyrimidine ribonucleotide metabolic process	GO:0003824 GO:0008270 GO:0016787	catalytic activity; hydrolase activity; zinc ion binding	GO:0005829 GO:0009507	chloroplast; cytosol	PF00383	Cytidine and deoxycytidylate deaminase zinc-binding region	PTHR11079	CYTOSINE DEAMINASE	NA	NA
Glyma.08G151300	68	UniRef100_K7L6V3 Uncharacterized protein n=1 Tax=Glycine max RepID=K7L6V3_SOYBN	7e-41	100	UniRef100_C7S8C3 Germin-like protein 9 n=1 Tax=Glycine max RepID=C7S8C3_SOYBN	5e-11	25	AT5G20630.1|Symbols:GLP3, GLP3A, GLP3B, ATGER3, GER3|germin 3|chr5:6975315-6975950 REVERSE LENGTH=211	2e-08	23.7	GO:0009409 GO:0010103 GO:0018119 GO:0019684 GO:0030003 GO:0042742 GO:0070838	cellular cation homeostasis; defense response to bacterium; divalent metal ion transport; peptidyl-cysteine S-nitrosylation; photosynthesis, light reaction; response to cold; stomatal complex morphogenesis	GO:0030145 GO:0045735	manganese ion binding; nutrient reservoir activity	GO:0005576 GO:0005618 GO:0005634 GO:0009505 GO:0031012 GO:0048046	apoplast; cell wall; extracellular matrix; extracellular region; nucleus; plant-type cell wall	NA	NA	NA	NA	NA	NA
Glyma.08G151400	329	UniRef100_K7L6V4 Uncharacterized protein n=1 Tax=Glycine max RepID=K7L6V4_SOYBN	0	100	UniRef100_Q39886 Protein kinase n=1 Tax=Glycine max RepID=Q39886_SOYBN	2e-126	68.83	AT5G58950.1|Symbols:|Protein kinase superfamily protein|chr5:23801136-23803025 REVERSE LENGTH=525	2e-112	57.52	GO:0006468	protein phosphorylation	GO:0004672 GO:0004674 GO:0004712 GO:0005524 GO:0016301 GO:0016772	ATP binding; kinase activity; protein kinase activity; protein serine/threonine/tyrosine kinase activity; protein serine/threonine kinase activity; transferase activity, transferring phosphorus-containing groups	GO:0005829 GO:0005886	cytosol; plasma membrane	PF07714	Protein tyrosine kinase	PTHR23257	SERINE-THREONINE PROTEIN KINASE	KOG0192	Tyrosine_kinase_specific_for_activated_(GTP-bound)_p21cdc42Hs
Glyma.08G151500	133	UniRef100_I1KTJ7 Uncharacterized protein n=1 Tax=Glycine max RepID=I1KTJ7_SOYBN	2e-91	100	UniRef100_G7J1S6 Thioredoxin domain-containing protein n=1 Tax=Medicago truncatula RepID=G7J1S6_MEDTR	3e-78	100	AT5G42850.2|Symbols:|Thioredoxin superfamily protein|chr5:17182072-17182568 REVERSE LENGTH=134	6e-53	88.81	GO:0045454	cell redox homeostasis	NA	NA	GO:0005737	cytoplasm	PF06110	Eukaryotic protein of unknown function (DUF953)	PTHR12452	42-9-9 PROTEIN-RELATED	KOG3425	Uncharacterized_conserved_protein
Glyma.08G151600	706	UniRef100_K7L6V5 Uncharacterized protein n=1 Tax=Glycine max RepID=K7L6V5_SOYBN	0	100	UniRef100_G7J066 Sister chromatid cohesion 1 protein n=1 Tax=Medicago truncatula RepID=G7J066_MEDTR	9e-147	95.66	AT3G59550.1|Symbols:SYN3, ATRAD21.2, ATSYN3|Rad21/Rec8-like family protein|chr3:21997262-22000496 FORWARD LENGTH=693	7e-96	101.73	GO:0000280 GO:0000911 GO:0006261 GO:0006275 GO:0007067 GO:0009555 GO:0009561 GO:0010389 GO:0042023 GO:0051225	DNA-dependent DNA replication; DNA endoreduplication; cytokinesis by cell plate formation; megagametogenesis; mitosis; nuclear division; pollen development; regulation of DNA replication; regulation of G2/M transition of mitotic cell cycle; spindle assembly	GO:0003674	molecular function	GO:0000798 GO:0005634 GO:0005730	nuclear cohesin complex; nucleolus; nucleus	PF04825 PF04824	N terminus of Rad21 / Rec8 like protein; Conserved region of Rad21 / Rec8 like protein	PTHR12585	SCC1 / RAD21 FAMILY MEMBER	KOG1213	Sister_chromatid_cohesion_complex_Cohesin,_subunit_RAD21/SCC1
Glyma.08G151700	271	UniRef100_UPI0003DED0C8 PREDICTED: 30S ribosomal protein 2, chloroplastic isoform X2 n=1 Tax=Glycine max RepID=UPI0003DED0C8	4e-176	83.77	UniRef100_V5N8J2 Chloroplast 30S ribosomal protein 2 n=1 Tax=Phaseolus vulgaris RepID=V5N8J2_PHAVU	5e-142	100	AT3G52150.2|Symbols:|RNA-binding (RRM/RBD/RNP motifs) family protein|chr3:19342074-19343090 FORWARD LENGTH=253	9e-99	70.75	GO:0009773 GO:0019288 GO:0045036	isopentenyl diphosphate biosynthetic process, mevalonate-independent pathway; photosynthetic electron transport in photosystem I; protein targeting to chloroplast	GO:0000166 GO:0003676 GO:0003723	RNA binding; nucleic acid binding; nucleotide binding	GO:0009507 GO:0009535 GO:0009570 GO:0009579 GO:0009941	chloroplast; chloroplast envelope; chloroplast stroma; chloroplast thylakoid membrane; thylakoid	PF00076	RNA recognition motif. (a.k.a. RRM, RBD, or RNP domain)	PTHR24012	FAMILY NOT NAMED	KOG0131	Splicing_factor_3b,_subunit_4
Glyma.08G151800	226	UniRef100_UPI0002339152 PREDICTED: multiple C2 and transmembrane domain-containing protein 2-like n=1 Tax=Glycine max RepID=UPI0002339152	3e-64	18.84	UniRef100_A2Q4U9 Anthranilate phosphoribosyltransferase-like protein n=1 Tax=Medicago truncatula RepID=A2Q4U9_MEDTR	4e-38	19.35	AT3G57880.1|Symbols:|Calcium-dependent lipid-binding (CaLB domain) plant phosphoribosyltransferase family protein|chr3:21431198-21433519 REVERSE LENGTH=773	3e-40	19.4	GO:0000162	tryptophan biosynthetic process	GO:0003674	molecular function	GO:0005618 GO:0005739 GO:0005783 GO:0009506	cell wall; endoplasmic reticulum; mitochondrion; plasmodesma	PF08372	Plant phosphoribosyltransferase C-terminal	PTHR10024	SYNAPTOTAGMIN	NA	NA
Glyma.08G151900	233	UniRef100_I1KTK0 Uncharacterized protein n=1 Tax=Glycine max RepID=I1KTK0_SOYBN	3e-163	100	UniRef100_B7FH28 60S ribosomal protein L6 n=1 Tax=Medicago truncatula RepID=B7FH28_MEDTR	1e-136	99.57	AT1G74060.1|Symbols:|Ribosomal protein L6 family protein|chr1:27850033-27851299 REVERSE LENGTH=233	1e-117	98.71	GO:0006412	translation	GO:0003735	structural constituent of ribosome	GO:0005622 GO:0005730 GO:0005737 GO:0005840 GO:0022625 GO:0022626	cytoplasm; cytosolic large ribosomal subunit; cytosolic ribosome; intracellular; nucleolus; ribosome	PF01159 PF03868	Ribosomal protein L6e ; Ribosomal protein L6, N-terminal domain	PTHR10715	60S RIBOSOMAL PROTEIN L6	KOG1694	60s_ribosomal_protein_L6
Glyma.08G152000	812	UniRef100_I1KTK3 Uncharacterized protein n=1 Tax=Glycine max RepID=I1KTK3_SOYBN	0	100	UniRef100_G7J1T2 Glutathione peroxidase n=1 Tax=Medicago truncatula RepID=G7J1T2_MEDTR	0	98.66	AT5G48060.1|Symbols:|C2 calcium/lipid-binding plant phosphoribosyltransferase family protein|chr5:19475296-19478878 FORWARD LENGTH=1036	0	77.9	GO:0008150	biological process	GO:0003674	molecular function	GO:0005634	nucleus	PF00168 PF08372	C2 domain; Plant phosphoribosyltransferase C-terminal	PTHR10024	SYNAPTOTAGMIN	KOG1028	Ca2+-dependent_phospholipid-binding_protein_Synaptotagmin,_required_for_synaptic_vesicle_and_secretory_granule_exocytosis
Glyma.08G152100	445	UniRef100_K7L6V6 Uncharacterized protein n=1 Tax=Glycine max RepID=K7L6V6_SOYBN	0	100	UniRef100_G7IWH6 Chaperone protein dnaJ n=1 Tax=Medicago truncatula RepID=G7IWH6_MEDTR	0	100.23	AT5G48030.1|Symbols:GFA2|gametophytic factor 2|chr5:19466298-19469753 REVERSE LENGTH=456	0	97.15	GO:0000740 GO:0000741 GO:0006457 GO:0009553 GO:0009558 GO:0009560 GO:0010197 GO:0010198 GO:0051085	chaperone mediated protein folding requiring cofactor; embryo sac cellularization; embryo sac development; embryo sac egg cell differentiation; karyogamy; nuclear membrane fusion; polar nucleus fusion; protein folding; synergid death	GO:0031072 GO:0051082	heat shock protein binding; unfolded protein binding	GO:0005739	mitochondrion	PF00226 PF00684 PF01556	DnaJ domain; DnaJ central domain; DnaJ C terminal domain	PTHR24076	FAMILY NOT NAMED	KOG0715	Molecular_chaperone_(DnaJ_superfamily)
Glyma.08G152200	113	UniRef100_K7L6V8 Uncharacterized protein n=1 Tax=Glycine max RepID=K7L6V8_SOYBN	1e-74	100	UniRef100_Q43496 5B protein n=1 Tax=Solanum lycopersicum RepID=Q43496_SOLLC	1e-39	89.52	AT3G52130.1|Symbols:|Bifunctional inhibitor/lipid-transfer protein/seed storage 2S albumin superfamily protein|chr3:19332081-19332458 REVERSE LENGTH=125	7e-37	61.6	GO:0006869	lipid transport	GO:0008289	lipid binding	GO:0005576	extracellular region	PF00234	Protease inhibitor/seed storage/LTP family	NA	NA	NA	NA
Glyma.08G152300	107	UniRef100_K7L6V9 Uncharacterized protein n=1 Tax=Glycine max RepID=K7L6V9_SOYBN	3e-72	100	UniRef100_G7J1S6 Thioredoxin domain-containing protein n=1 Tax=Medicago truncatula RepID=G7J1S6_MEDTR	1e-54	80.3	AT5G42850.2|Symbols:|Thioredoxin superfamily protein|chr5:17182072-17182568 REVERSE LENGTH=134	6e-39	55.97	GO:0045454	cell redox homeostasis	NA	NA	GO:0005737	cytoplasm	PF06110	Eukaryotic protein of unknown function (DUF953)	PTHR12452	42-9-9 PROTEIN-RELATED	NA	NA
Glyma.08G152400	1443	UniRef100_I1KTK7 Clustered mitochondria protein homolog n=1 Tax=Glycine max RepID=I1KTK7_SOYBN	0	100	UniRef100_I1KTK7 Clustered mitochondria protein homolog n=1 Tax=Glycine max RepID=I1KTK7_SOYBN	0	100	AT3G52140.1|Symbols:|tetratricopeptide repeat (TPR)-containing protein|chr3:19333232-19341295 FORWARD LENGTH=1403	0	101.92	GO:0006094 GO:0007010 GO:0008150 GO:0010498	biological process; cytoskeleton organization; gluconeogenesis; proteasomal protein catabolic process	NA	NA	GO:0005634 GO:0005829 GO:0005886 GO:0009507	chloroplast; cytosol; nucleus; plasma membrane	PF05303	Protein of unknown function (DUF727)	PTHR12601	EUKARYOTIC TRANSLATION INITIATION FACTOR 3 SUBUNIT (EIF-3)	KOG1839	Uncharacterized_protein_CLU1/cluA/TIF31_involved_in_mitochondrial_morphology/distribution,_also_found_associated_with_eIF-3
Glyma.08G152500	451	UniRef100_I1KTK8 Uncharacterized protein n=1 Tax=Glycine max RepID=I1KTK8_SOYBN	0	100	UniRef100_T2DPI6 Transcription factor bHLH130-like protein n=1 Tax=Phaseolus vulgaris RepID=T2DPI6_PHAVU	0	102.97	AT2G42280.1|Symbols:|basic helix-loop-helix (bHLH) DNA-binding superfamily protein|chr2:17611428-17613163 REVERSE LENGTH=359	9e-51	114.21	GO:0006355 GO:0046685 GO:0048573	photoperiodism, flowering; regulation of transcription, DNA-dependent; response to arsenic-containing substance	GO:0003677 GO:0003700	DNA binding; sequence-specific DNA binding transcription factor activity	GO:0005634	nucleus	PF00010	Helix-loop-helix DNA-binding domain	PTHR10985	BASIC HELIX-LOOP-HELIX TRANSCRIPTION FACTOR, HES-RELATED	NA	NA
Glyma.08G152600	436	UniRef100_I1KTK9 Uncharacterized protein n=1 Tax=Glycine max RepID=I1KTK9_SOYBN	0	100	UniRef100_B9GFQ8 SWAP/surp domain-containing family protein n=1 Tax=Populus trichocarpa RepID=B9GFQ8_POPTR	0	96.67	AT3G52120.1|Symbols:|SWAP (Suppressor-of-White-APricot)/surp domain-containing protein / D111/G-patch domain-containing protein|chr3:19329243-19331738 FORWARD LENGTH=443	0	98.19	GO:0006396	RNA processing	GO:0003676 GO:0003723	RNA binding; nucleic acid binding	GO:0005622 GO:0005634	intracellular; nucleus	PF01805 PF01585	Surp module; G-patch domain	PTHR23340	ARGININE/SERINE RICH SPLICING FACTOR SF4/14	NA	NA
Glyma.08G152700	261	UniRef100_C6TCU8 Uncharacterized protein n=1 Tax=Glycine max RepID=C6TCU8_SOYBN	0	100	UniRef100_D7LTS3 tRNA/rRNA methyltransferase family protein n=1 Tax=Arabidopsis lyrata subsp. lyrata RepID=D7LTS3_ARALL	1e-113	90.38	AT5G26880.2|Symbols:|AGAMOUS-like 26|chr5:9457950-9459190 REVERSE LENGTH=263	3e-114	78.33	GO:0006396 GO:0006995 GO:0016114	RNA processing; cellular response to nitrogen starvation; terpenoid biosynthetic process	GO:0003677 GO:0003700 GO:0003723 GO:0008173 GO:0046983	DNA binding; RNA binding; RNA methyltransferase activity; protein dimerization activity; sequence-specific DNA binding transcription factor activity	GO:0009507	chloroplast	PF00588	SpoU rRNA Methylase family	PTHR12029	RNA METHYLTRANSFERASE	NA	NA
Glyma.08G152800	359	UniRef100_K7L6W0 Uncharacterized protein n=2 Tax=Glycine max RepID=K7L6W0_SOYBN	0	100	UniRef100_Q708X5 Leucine rich repeat protein n=2 Tax=Cicer arietinum RepID=Q708X5_CICAR	0	96.2	AT3G20820.1|Symbols:|Leucine-rich repeat (LRR) family protein|chr3:7280930-7282027 FORWARD LENGTH=365	4e-154	93.15	GO:0006952 GO:0007165	defense response; signal transduction	NA	NA	GO:0005618 GO:0005886 GO:0009506 GO:0009507 GO:0016020 GO:0048046	apoplast; cell wall; chloroplast; membrane; plasma membrane; plasmodesma	PF00560 PF08263	Leucine Rich Repeat; Leucine rich repeat N-terminal domain	PTHR24420	LEUCINE-RICH REPEAT RECEPTOR-LIKE PROTEIN KINASE	KOG4579	Leucine-rich_repeat_(LRR)_protein_associated_with_apoptosis_in_muscle_tissue
Glyma.08G152900	268	UniRef100_K7L6W2 Uncharacterized protein n=2 Tax=Glycine max RepID=K7L6W2_SOYBN	0	100	UniRef100_G7IWK2 Pentatricopeptide repeat-containing protein n=1 Tax=Medicago truncatula RepID=G7IWK2_MEDTR	9e-103	40.93	AT5G40410.1|Symbols:|Tetratricopeptide repeat (TPR)-like superfamily protein|chr5:16171385-16173211 FORWARD LENGTH=608	1e-90	41.61	GO:0008150	biological process	NA	NA	GO:0005739	mitochondrion	PF01535	PPR repeat	PTHR24015	FAMILY NOT NAMED	NA	NA
Glyma.08G153000	68	UniRef100_K7L6X0 Uncharacterized protein n=1 Tax=Glycine max RepID=K7L6X0_SOYBN	4e-38	100	NA	NA	NA	NA	NA	NA	NA	NA	NA	NA	NA	NA	NA	NA	NA	NA	NA	NA
Glyma.08G153100	682	UniRef100_I1KTL3 Uncharacterized protein n=1 Tax=Glycine max RepID=I1KTL3_SOYBN	0	100	UniRef100_G7IWL5 Polyadenylate-binding protein 2-A n=1 Tax=Medicago truncatula RepID=G7IWL5_MEDTR	0	99.42	AT3G12640.1|Symbols:|RNA binding (RRM/RBD/RNP motifs) family protein|chr3:4014455-4017675 FORWARD LENGTH=638	3e-140	105.96	GO:0000398 GO:0006397 GO:0006486	mRNA processing; mRNA splicing, via spliceosome; protein glycosylation	GO:0000166 GO:0003676 GO:0003723	RNA binding; nucleic acid binding; nucleotide binding	GO:0005634	nucleus	PF01480 PF00076	PWI domain; RNA recognition motif. (a.k.a. RRM, RBD, or RNP domain)	PTHR23365	POLY-A BINDING PROTEIN 2	KOG3702	Nuclear_polyadenylated_RNA_binding_protein
Glyma.08G153200	165	UniRef100_E0A2W1 AN1-like transcription factor n=1 Tax=Glycine max RepID=E0A2W1_SOYBN	2e-115	100	UniRef100_E0A2W1 AN1-like transcription factor n=1 Tax=Glycine max RepID=E0A2W1_SOYBN	2e-115	100	AT3G12630.1|Symbols:|A20/AN1-like zinc finger family protein|chr3:4012707-4013189 FORWARD LENGTH=160	7e-58	102.5	GO:0006007 GO:0009414 GO:0016567 GO:0051865	glucose catabolic process; protein autoubiquitination; protein ubiquitination; response to water deprivation	GO:0003677 GO:0004842 GO:0008270	DNA binding; ubiquitin-protein ligase activity; zinc ion binding	GO:0005634	nucleus	PF01754 PF01428	A20-like zinc finger; AN1-like Zinc finger	PTHR10634	AN1-TYPE ZINC FINGER PROTEIN	KOG3173	Predicted_Zn-finger_protein
Glyma.08G153300	60	NA	NA	NA	NA	NA	NA	NA	NA	NA	NA	NA	NA	NA	NA	NA	NA	NA	NA	NA	NA	NA
Glyma.08G153400	64	UniRef100_K7ME67 Uncharacterized protein n=1 Tax=Glycine max RepID=K7ME67_SOYBN	3e-13	95.45	NA	NA	NA	NA	NA	NA	NA	NA	NA	NA	NA	NA	NA	NA	NA	NA	NA	NA
Glyma.08G153500	103	UniRef100_A2Q4D2 Putative uncharacterized protein n=1 Tax=Medicago truncatula RepID=A2Q4D2_MEDTR	1e-08	70	NA	NA	NA	AT4G16050.1|Symbols:|Aminotransferase-like, plant mobile domain family protein|chr4:9092243-9094243 FORWARD LENGTH=666	2e-08	9.16	GO:0008150	biological process	GO:0003674	molecular function	GO:0005737 GO:0009507	chloroplast; cytoplasm	PF10536	Plant mobile domain	NA	NA	NA	NA
Glyma.08G153600	64	UniRef100_K7L6X3 Uncharacterized protein n=1 Tax=Glycine max RepID=K7L6X3_SOYBN	1e-32	100	NA	NA	NA	NA	NA	NA	NA	NA	NA	NA	NA	NA	NA	NA	NA	NA	NA	NA
Glyma.08G153700	72	UniRef100_K7L6X4 Uncharacterized protein (Fragment) n=1 Tax=Glycine max RepID=K7L6X4_SOYBN	3e-37	63.96	NA	NA	NA	NA	NA	NA	NA	NA	NA	NA	NA	NA	NA	NA	NA	NA	NA	NA
Glyma.08G153800	373	UniRef100_I1KTL6 Uncharacterized protein n=1 Tax=Glycine max RepID=I1KTL6_SOYBN	0	96.97	UniRef100_G7IWL8 E3 ubiquitin-protein ligase makorin n=1 Tax=Medicago truncatula RepID=G7IWL8_MEDTR	0	83.81	AT3G08505.1|Symbols:|zinc finger (CCCH-type/C3HC4-type RING finger) family protein|chr3:2580603-2582043 REVERSE LENGTH=323	4e-153	108.98	NA	NA	GO:0003676 GO:0008270	nucleic acid binding; zinc ion binding	GO:0005634	nucleus	PF00097 PF00642	Zinc finger, C3HC4 type (RING finger); Zinc finger C-x8-C-x5-C-x3-H type (and similar)	PTHR11224	MAKORIN-RELATED	KOG1039	Predicted_E3_ubiquitin_ligase
Glyma.08G153900	102	UniRef100_K7L6X8 Uncharacterized protein n=1 Tax=Glycine max RepID=K7L6X8_SOYBN	1e-61	100	NA	NA	NA	NA	NA	NA	NA	NA	NA	NA	NA	NA	NA	NA	NA	NA	NA	NA
Glyma.08G154000	603	UniRef100_K7L6X7 Uncharacterized protein n=1 Tax=Glycine max RepID=K7L6X7_SOYBN	0	95.1	NA	NA	NA	AT4G15020.2|Symbols:|hAT transposon superfamily|chr4:8575806-8578372 FORWARD LENGTH=768	1e-81	62.76	GO:0008150	biological process	GO:0003677 GO:0046983	DNA binding; protein dimerization activity	GO:0005634	nucleus	PF04937 PF02892	Protein of unknown function (DUF 659); BED zinc finger	PTHR10775	UNCHARACTERIZED	NA	NA
Glyma.08G154100	454	UniRef100_I1KTL8 Uncharacterized protein n=1 Tax=Glycine max RepID=I1KTL8_SOYBN	0	100	UniRef100_G7IWL7 Makorin RING finger protein n=1 Tax=Medicago truncatula RepID=G7IWL7_MEDTR	0	90.85	AT3G08505.1|Symbols:|zinc finger (CCCH-type/C3HC4-type RING finger) family protein|chr3:2580603-2582043 REVERSE LENGTH=323	3e-96	96.59	NA	NA	GO:0003676 GO:0008270	nucleic acid binding; zinc ion binding	GO:0005634	nucleus	PF00097 PF00642	Zinc finger, C3HC4 type (RING finger); Zinc finger C-x8-C-x5-C-x3-H type (and similar)	PTHR11224	MAKORIN-RELATED	KOG1039	Predicted_E3_ubiquitin_ligase
Glyma.08G154200	84	NA	NA	NA	NA	NA	NA	NA	NA	NA	NA	NA	NA	NA	NA	NA	NA	NA	NA	NA	NA	NA
Glyma.08G154300	247	UniRef100_I1KTL9 Uncharacterized protein n=1 Tax=Glycine max RepID=I1KTL9_SOYBN	1e-179	100	UniRef100_G7IWL6 Thylakoid lumenal 19 kDa protein n=1 Tax=Medicago truncatula RepID=G7IWL6_MEDTR	1e-107	85.12	AT3G63540.1|Symbols:|Mog1/PsbP/DUF1795-like photosystem II reaction center PsbP family protein|chr3:23459372-23459803 REVERSE LENGTH=143	4e-82	97.9	GO:0015979	photosynthesis	GO:0005509	calcium ion binding	GO:0009507 GO:0009523 GO:0009654 GO:0019898	chloroplast; extrinsic to membrane; oxygen evolving complex; photosystem II	PF01789	PsbP	NA	NA	NA	NA
Glyma.08G154400	591	UniRef100_K7L6X9 Uncharacterized protein (Fragment) n=1 Tax=Glycine max RepID=K7L6X9_SOYBN	0	102.92	UniRef100_W0M058 NBS-LRR protein n=1 Tax=Cicer arietinum RepID=W0M058_CICAR	0	67.79	AT5G66900.1|Symbols:|Disease resistance protein (CC-NBS-LRR class) family|chr5:26714931-26717757 REVERSE LENGTH=809	3e-80	63.04	GO:0006952	defense response	GO:0043531	ADP binding	GO:0005634	nucleus	PF00560 PF00931	Leucine Rich Repeat; NB-ARC domain	PTHR23155	LEUCINE-RICH REPEAT-CONTAINING PROTEIN	NA	NA
Glyma.08G154500	347	UniRef100_I1KTM1 Uncharacterized protein n=1 Tax=Glycine max RepID=I1KTM1_SOYBN	0	100	UniRef100_G7LDN1 Zinc finger-like protein n=1 Tax=Medicago truncatula RepID=G7LDN1_MEDTR	4e-150	101.76	AT3G57670.1|Symbols:NTT, WIP2|C2H2-type zinc finger family protein|chr3:21370936-21373121 FORWARD LENGTH=383	9e-119	88.51	GO:0006355 GO:0009827 GO:0009860 GO:0010500	plant-type cell wall modification; pollen tube growth; regulation of transcription, DNA-dependent; transmitting tissue development	GO:0003676 GO:0003700 GO:0008270	nucleic acid binding; sequence-specific DNA binding transcription factor activity; zinc ion binding	GO:0005622 GO:0005634	intracellular; nucleus	NA	NA	PTHR10593	SERINE/THREONINE-PROTEIN KINASE RIO	KOG2462	C2H2-type_Zn-finger_protein
Glyma.08G154600	299	UniRef100_K7L6Y0 Uncharacterized protein n=2 Tax=Glycine max RepID=K7L6Y0_SOYBN	0	101.03	NA	NA	NA	AT2G26840.1|Symbols:|unknown protein; FUNCTIONS IN: molecular_function unknown; INVOLVED IN: biological_process unknown; LOCATED IN: chloroplast; BEST Arabidopsis thaliana protein match is: unknown protein (TAIR:AT3G43910.1); Has 835 Blast hits to 835 proteins in 26 species: Archae - 0; Bacteria - 25; Metazoa - 0; Fungi - 0; Plants - 40; Viruses - 2; Other Eukaryotes - 768 (source: NCBI BLink).|c…	1e-75	93.04	GO:0008150	biological process	GO:0003674	molecular function	GO:0009507	chloroplast	NA	NA	NA	NA	NA	NA
Glyma.08G154700	70	UniRef100_K7L6Y3 Uncharacterized protein n=2 Tax=Glycine max RepID=K7L6Y3_SOYBN	1e-41	100	UniRef100_B4FLD8 S-adenosylmethionine-dependent methyltransferase/ methyltransferase n=1 Tax=Zea mays RepID=B4FLD8_MAIZE	9e-15	27.76	AT2G26810.2|Symbols:|Putative methyltransferase family protein|chr2:11433900-11436078 REVERSE LENGTH=256	1e-22	26.95	GO:0008150	biological process	GO:0003674	molecular function	GO:0005737	cytoplasm	NA	NA	NA	NA	NA	NA
Glyma.08G154800	186	UniRef100_K7L6Y4 Uncharacterized protein (Fragment) n=1 Tax=Glycine max RepID=K7L6Y4_SOYBN	5e-133	85.65	UniRef100_B4FLD8 S-adenosylmethionine-dependent methyltransferase/ methyltransferase n=1 Tax=Zea mays RepID=B4FLD8_MAIZE	5e-71	62.86	AT2G26810.3|Symbols:|Putative methyltransferase family protein|chr2:11434317-11436078 REVERSE LENGTH=209	9e-73	75.12	GO:0008150	biological process	GO:0003674	molecular function	GO:0005737	cytoplasm	PF10294	Putative methyltransferase	PTHR23108	METHYLTRANSFERASE-RELATED	NA	NA
Glyma.08G154900	389	UniRef100_I1KTM3 Uncharacterized protein n=1 Tax=Glycine max RepID=I1KTM3_SOYBN	0	100	UniRef100_O49875 Adenine nucleotide translocator n=1 Tax=Lupinus albus RepID=O49875_LUPAL	0	100	AT5G13490.2|Symbols:AAC2|ADP/ATP carrier 2|chr5:4336034-4337379 FORWARD LENGTH=385	0	100.78	GO:0006094 GO:0006612 GO:0006810 GO:0006820 GO:0006862 GO:0006865 GO:0006888 GO:0006944 GO:0007010 GO:0010363 GO:0010498 GO:0015696 GO:0015802 GO:0015865 GO:0043069 GO:0043090 GO:0043269 GO:0055085	ER to Golgi vesicle-mediated transport; amino acid import; amino acid transport; ammonium transport; anion transport; basic amino acid transport; cellular membrane fusion; cytoskeleton organization; gluconeogenesis; negative regulation of programmed cell death; nucleotide transport; proteasomal protein catabolic process; protein targeting to membrane; purine nucleotide transport; regulation of io…	GO:0005215 GO:0005471 GO:0005507 GO:0005515	ATP:ADP antiporter activity; copper ion binding; protein binding; transporter activity	GO:0005739 GO:0005740 GO:0005743 GO:0005774 GO:0009507 GO:0009941 GO:0016020	chloroplast; chloroplast envelope; membrane; mitochondrial envelope; mitochondrial inner membrane; mitochondrion; vacuolar membrane	PF00153	Mitochondrial carrier protein	PTHR24089	FAMILY NOT NAMED	KOG0749	Mitochondrial_ADP/ATP_carrier_proteins
Glyma.08G155000	337	UniRef100_K7L6Y5 Uncharacterized protein n=1 Tax=Glycine max RepID=K7L6Y5_SOYBN	0	91.46	NA	NA	NA	AT3G52110.2|Symbols:|unknown protein; FUNCTIONS IN: molecular_function unknown; INVOLVED IN: biological_process unknown; LOCATED IN: cellular_component unknown; EXPRESSED IN: 20 plant structures; EXPRESSED DURING: 11 growth stages.|chr3:19323925-19325632 REVERSE LENGTH=334	1e-65	85.03	GO:0000226 GO:0000911 GO:0008150	biological process; cytokinesis by cell plate formation; microtubule cytoskeleton organization	GO:0003674	molecular function	GO:0005634	nucleus	NA	NA	NA	NA	NA	NA
Glyma.08G155100	68	UniRef100_K7ME78 Uncharacterized protein n=2 Tax=Glycine max RepID=K7ME78_SOYBN	2e-39	93.06	UniRef100_B7EG04 cDNA clone:J023009A03, full insert sequence n=2 Tax=Oryza RepID=B7EG04_ORYSJ	9e-09	92.42	AT3G52105.1|Symbols:|unknown protein; FUNCTIONS IN: molecular_function unknown; INVOLVED IN: biological_process unknown; LOCATED IN: endomembrane system; Has 35333 Blast hits to 34131 proteins in 2444 species: Archae - 798; Bacteria - 22429; Metazoa - 974; Fungi - 991; Plants - 531; Viruses - 0; Other Eukaryotes - 9610 (source: NCBI BLink).|chr3:19323394-19323606 FORWARD LENGTH=70	1e-22	91.43	GO:0006661 GO:0008150	biological process; phosphatidylinositol biosynthetic process	GO:0003674	molecular function	NA	NA	NA	NA	NA	NA	NA	NA
Glyma.08G155200	246	UniRef100_C6SWQ6 Uncharacterized protein n=1 Tax=Glycine max RepID=C6SWQ6_SOYBN	1e-174	100	UniRef100_U5U060 Oligomycin sensitivity conferring protein n=1 Tax=Phaseolus vulgaris RepID=U5U060_PHAVU	4e-151	100	AT5G13450.1|Symbols:ATP5|delta subunit of Mt ATP synthase|chr5:4310558-4311941 REVERSE LENGTH=238	1e-91	102.1	GO:0000302 GO:0006511 GO:0009853 GO:0010039 GO:0015979 GO:0015986 GO:0051788 GO:0055072 GO:0080129	ATP synthesis coupled proton transport; iron ion homeostasis; photorespiration; photosynthesis; proteasome core complex assembly; response to iron ion; response to misfolded protein; response to reactive oxygen species; ubiquitin-dependent protein catabolic process	GO:0008270 GO:0046933 GO:0050897	cobalt ion binding; proton-transporting ATP synthase activity, rotational mechanism; zinc ion binding	GO:0000275 GO:0005739 GO:0005753 GO:0005886 GO:0009507 GO:0016020	chloroplast; membrane; mitochondrial proton-transporting ATP synthase complex; mitochondrial proton-transporting ATP synthase complex, catalytic core F(1); mitochondrion; plasma membrane	PF00213	ATP synthase delta (OSCP) subunit	PTHR11910	ATP SYNTHASE DELTA CHAIN	KOG1662	Mitochondrial_F1F0-ATP_synthase,_subunit_OSCP/ATP5
Glyma.08G155300	93	UniRef100_I1KTM8 Uncharacterized protein n=1 Tax=Glycine max RepID=I1KTM8_SOYBN	2e-61	100	UniRef100_P33083 Auxin-induced protein 6B n=1 Tax=Glycine max RepID=AX6B_SOYBN	7e-49	100	AT4G38840.1|Symbols:|SAUR-like auxin-responsive protein family|chr4:18125174-18125473 REVERSE LENGTH=99	6e-32	90.91	GO:0009409 GO:0009733 GO:0042742	defense response to bacterium; response to auxin stimulus; response to cold	GO:0003674	molecular function	GO:0005886 GO:0009507	chloroplast; plasma membrane	PF02519	Auxin responsive protein	NA	NA	NA	NA
Glyma.08G155400	94	UniRef100_K7L6Y6 Uncharacterized protein n=1 Tax=Glycine max RepID=K7L6Y6_SOYBN	6e-62	100	UniRef100_P33079 Auxin-induced protein 10A5 n=2 Tax=Glycine max RepID=A10A5_SOYBN	6e-46	100	AT4G38840.1|Symbols:|SAUR-like auxin-responsive protein family|chr4:18125174-18125473 REVERSE LENGTH=99	2e-30	84.85	GO:0009409 GO:0009733 GO:0042742	defense response to bacterium; response to auxin stimulus; response to cold	GO:0003674	molecular function	GO:0005886 GO:0009507	chloroplast; plasma membrane	PF02519	Auxin responsive protein	NA	NA	NA	NA
Glyma.08G155500	93	UniRef100_K7L6Y7 Uncharacterized protein n=1 Tax=Glycine max RepID=K7L6Y7_SOYBN	5e-62	100	UniRef100_P32295 Indole-3-acetic acid-induced protein ARG7 n=1 Tax=Vigna radiata var. radiata RepID=ARG7_VIGRR	6e-52	100	AT4G38840.1|Symbols:|SAUR-like auxin-responsive protein family|chr4:18125174-18125473 REVERSE LENGTH=99	2e-33	67.68	GO:0009409 GO:0009733 GO:0042742	defense response to bacterium; response to auxin stimulus; response to cold	GO:0003674	molecular function	GO:0005886 GO:0009507	chloroplast; plasma membrane	PF02519	Auxin responsive protein	NA	NA	NA	NA
Glyma.08G155600	92	UniRef100_K7L6Y8 Uncharacterized protein n=1 Tax=Glycine max RepID=K7L6Y8_SOYBN	4e-61	100	UniRef100_P32295 Indole-3-acetic acid-induced protein ARG7 n=1 Tax=Vigna radiata var. radiata RepID=ARG7_VIGRR	1e-51	98.91	AT4G38840.1|Symbols:|SAUR-like auxin-responsive protein family|chr4:18125174-18125473 REVERSE LENGTH=99	7e-33	67.68	GO:0009409 GO:0009733 GO:0042742	defense response to bacterium; response to auxin stimulus; response to cold	GO:0003674	molecular function	GO:0005886 GO:0009507	chloroplast; plasma membrane	PF02519	Auxin responsive protein	NA	NA	NA	NA
Glyma.08G155700	104	UniRef100_K7L6Y9 Uncharacterized protein n=1 Tax=Glycine max RepID=K7L6Y9_SOYBN	5e-70	100	UniRef100_G7JL22 Auxin-induced protein 6B n=1 Tax=Medicago truncatula RepID=G7JL22_MEDTR	3e-43	100	AT4G38840.1|Symbols:|SAUR-like auxin-responsive protein family|chr4:18125174-18125473 REVERSE LENGTH=99	3e-31	91.92	GO:0009409 GO:0009733 GO:0042742	defense response to bacterium; response to auxin stimulus; response to cold	GO:0003674	molecular function	GO:0005886 GO:0009507	chloroplast; plasma membrane	PF02519	Auxin responsive protein	NA	NA	NA	NA
Glyma.08G155800	93	UniRef100_I1KTN4 Uncharacterized protein n=1 Tax=Glycine max RepID=I1KTN4_SOYBN	2e-60	100	UniRef100_P33083 Auxin-induced protein 6B n=1 Tax=Glycine max RepID=AX6B_SOYBN	5e-46	100	AT4G38840.1|Symbols:|SAUR-like auxin-responsive protein family|chr4:18125174-18125473 REVERSE LENGTH=99	3e-31	67.68	GO:0009409 GO:0009733 GO:0042742	defense response to bacterium; response to auxin stimulus; response to cold	GO:0003674	molecular function	GO:0005886 GO:0009507	chloroplast; plasma membrane	PF02519	Auxin responsive protein	NA	NA	NA	NA
Glyma.08G155900	1219	UniRef100_K7L6Z0 Uncharacterized protein n=1 Tax=Glycine max RepID=K7L6Z0_SOYBN	0	98.62	UniRef100_B5TFM7 Telomerase reverse transcriptase n=1 Tax=Populus trichocarpa RepID=B5TFM7_POPTR	0	107.98	AT5G16850.1|Symbols:ATTERT, TERT|telomerase reverse transcriptase|chr5:5538323-5543444 REVERSE LENGTH=1123	0	108.46	GO:0000723 GO:0006278 GO:0007000 GO:0007004 GO:0050000 GO:0051276	RNA-dependent DNA replication; chromosome localization; chromosome organization; nucleolus organization; telomere maintenance; telomere maintenance via telomerase	GO:0003677 GO:0003720 GO:0003721 GO:0003723 GO:0003964 GO:0005515	DNA binding; RNA-directed DNA polymerase activity; RNA binding; protein binding; telomerase activity; telomeric template RNA reverse transcriptase activity	GO:0005634	nucleus	PF12009 PF00078	Telomerase ribonucleoprotein complex - RNA binding domain; Reverse transcriptase (RNA-dependent DNA polymerase)	PTHR12066	TELOMERASE REVERSE TRANSCRIPTASE	KOG1005	Telomerase_catalytic_subunit/reverse_transcriptase_TERT
Glyma.08G156000	272	UniRef100_K7L6Z7 Uncharacterized protein n=1 Tax=Glycine max RepID=K7L6Z7_SOYBN	0	100	UniRef100_M1Q7Z8 Indehiscent-like protein n=1 Tax=Phaseolus vulgaris RepID=M1Q7Z8_PHAVU	4e-129	96.1	AT4G00120.1|Symbols:IND1, GT140, IND, EDA33|basic helix-loop-helix (bHLH) DNA-binding superfamily protein|chr4:42601-43197 REVERSE LENGTH=198	9e-46	44.95	GO:0006355 GO:0010197	polar nucleus fusion; regulation of transcription, DNA-dependent	GO:0003677 GO:0003700	DNA binding; sequence-specific DNA binding transcription factor activity	GO:0005634	nucleus	PF00010	Helix-loop-helix DNA-binding domain	PTHR12565	STEROL REGULATORY ELEMENT-BINDING PROTEIN	NA	NA
Glyma.08G156100	437	UniRef100_I1KTN7 Uncharacterized protein n=1 Tax=Glycine max RepID=I1KTN7_SOYBN	0	100	UniRef100_F4I037 Protein trichome berefringence-like 7 n=1 Tax=Arabidopsis thaliana RepID=TBL7_ARATH	0	93.26	AT1G48880.1|Symbols:TBL7|TRICHOME BIREFRINGENCE-LIKE 7|chr1:18081033-18082650 FORWARD LENGTH=445	0	93.26	GO:0008150	biological process	NA	NA	NA	NA	PF03005	PF03005	PTHR13533	FAMILY NOT NAMED	NA	NA
Glyma.08G156200	668	UniRef100_I1KTN8 Uncharacterized protein n=1 Tax=Glycine max RepID=I1KTN8_SOYBN	0	87.48	UniRef100_Q9FUF3 FAS2 n=1 Tax=Glycine max RepID=Q9FUF3_SOYBN	0	87.63	AT5G64630.2|Symbols:FAS2, NFB01, NFB1, MUB3.9|Transducin/WD40 repeat-like superfamily protein|chr5:25833298-25836158 FORWARD LENGTH=487	8e-167	78.85	GO:0000724 GO:0006310 GO:0006334 GO:0008283 GO:0009555 GO:0009933 GO:0010026 GO:0031507 GO:0048366	DNA recombination; cell proliferation; double-strand break repair via homologous recombination; heterochromatin assembly; leaf development; meristem structural organization; nucleosome assembly; pollen development; trichome differentiation	GO:0000166 GO:0005515	nucleotide binding; protein binding	GO:0005634 GO:0033186	CAF-1 complex; nucleus	PF00400 PF04043	WD domain, G-beta repeat; Plant invertase/pectin methylesterase inhibitor	PTHR15271	CHROMATIN ASSEMBLY FACTOR 1 SUBUNIT B	KOG1009	Chromatin_assembly_complex_1_subunit_B/CAC2_(contains_WD40_repeats)
Glyma.08G156300	623	UniRef100_K7L6Z8 Uncharacterized protein n=1 Tax=Glycine max RepID=K7L6Z8_SOYBN	0	100	UniRef100_G7LE12 Cysteine desulfurase n=1 Tax=Medicago truncatula RepID=G7LE12_MEDTR	0	95.97	NA	NA	NA	NA	NA	NA	NA	NA	NA	PF00266	Aminotransferase class-V	PTHR11601	CYSTEINE DESULFURYLASE	NA	NA
Glyma.08G156400	1113	UniRef100_I1KTP1 Uncharacterized protein n=1 Tax=Glycine max RepID=I1KTP1_SOYBN	0	100	UniRef100_G7LE13 Phosphatidylinositol 4-kinase n=1 Tax=Medicago truncatula RepID=G7LE13_MEDTR	0	93.37	AT5G64070.1|Symbols:PI-4KBETA1, PI4KBETA1|phosphatidylinositol 4-OH kinase beta1|chr5:25637492-25643902 REVERSE LENGTH=1121	0	99.2	GO:0006661 GO:0009860 GO:0046854 GO:0048015 GO:0048768	phosphatidylinositol-mediated signaling; phosphatidylinositol biosynthetic process; phosphatidylinositol phosphorylation; pollen tube growth; root hair cell tip growth	GO:0004430 GO:0005515 GO:0016772 GO:0016773 GO:0017137 GO:0043424	1-phosphatidylinositol 4-kinase activity; Rab GTPase binding; phosphotransferase activity, alcohol group as acceptor; protein binding; protein histidine kinase binding; transferase activity, transferring phosphorus-containing groups	GO:0005634 GO:0005829 GO:0009507 GO:0016020 GO:0030659 GO:0035619	chloroplast; cytoplasmic vesicle membrane; cytosol; membrane; nucleus; root hair tip	PF00454	Phosphatidylinositol 3- and 4-kinase	PTHR10048	PHOSPHATIDYLINOSITOL KINASE	KOG0903	Phosphatidylinositol_4-kinase,_involved_in_intracellular_trafficking_and_secretion
Glyma.08G156500	324	UniRef100_I1KTP2 Uncharacterized protein n=1 Tax=Glycine max RepID=I1KTP2_SOYBN	0	100	UniRef100_Q9M4U3 NAC1 n=1 Tax=Medicago truncatula RepID=Q9M4U3_MEDTR	2e-112	55.26	AT5G64060.1|Symbols:anac103, NAC103|NAC domain containing protein 103|chr5:25633818-25635152 REVERSE LENGTH=356	2e-80	63.76	GO:0006355 GO:0007275	multicellular organismal development; regulation of transcription, DNA-dependent	GO:0003677 GO:0003700	DNA binding; sequence-specific DNA binding transcription factor activity	GO:0005634	nucleus	PF02365	No apical meristem (NAM) protein	NA	NA	NA	NA
Glyma.08G156600	92	UniRef100_I1KTP4 Uncharacterized protein n=1 Tax=Glycine max RepID=I1KTP4_SOYBN	1e-56	100	UniRef100_B4YYB2 ST63-2 n=1 Tax=Thellungiella halophila RepID=B4YYB2_THEHA	5e-09	92.22	AT4G33467.2|Symbols:|unknown protein; Has 25 Blast hits to 25 proteins in 9 species: Archae - 0; Bacteria - 0; Metazoa - 0; Fungi - 0; Plants - 25; Viruses - 0; Other Eukaryotes - 0 (source: NCBI BLink).|chr4:16101691-16102084 REVERSE LENGTH=101	5e-12	56.44	NA	NA	NA	NA	GO:0005634	nucleus	NA	NA	NA	NA	NA	NA
Glyma.08G156700	101	UniRef100_K7L6Z9 Uncharacterized protein n=1 Tax=Glycine max RepID=K7L6Z9_SOYBN	3e-63	100	NA	NA	NA	NA	NA	NA	NA	NA	NA	NA	NA	NA	NA	NA	NA	NA	NA	NA
Glyma.08G156800	1905	UniRef100_I1KTP5 Uncharacterized protein n=1 Tax=Glycine max RepID=I1KTP5_SOYBN	0	98.12	UniRef100_M8B5E0 Callose synthase 5 n=1 Tax=Aegilops tauschii RepID=M8B5E0_AEGTA	0	101.92	AT3G14780.1|Symbols:|CONTAINS InterPro DOMAIN/s: Transposase, Ptta/En/Spm, plant (InterPro:IPR004252); BEST Arabidopsis thaliana protein match is: glucan synthase-like 4 (TAIR:AT3G14570.2); Has 315 Blast hits to 313 proteins in 50 species: Archae - 2; Bacteria - 16; Metazoa - 11; Fungi - 7; Plants - 181; Viruses - 2; Other Eukaryotes - 96 (source: NCBI BLink).|chr3:4961897-4963465 REVERSE LENGTH=…	7e-27	46.97	GO:0008150	biological process	GO:0003674	molecular function	GO:0005886	plasma membrane	PF04652 PF02364	Vta1 like; 1,3-beta-glucan synthase component	PTHR12741	LYST-INTERACTING PROTEIN LIP5 (DOPAMINE RESPONSIVE PROTEIN DRG-1)	KOG0916	1,3-beta-glucan_synthase/callose_synthase_catalytic_subunit
Glyma.08G156900	597	UniRef100_I1KTP6 Uncharacterized protein n=1 Tax=Glycine max RepID=I1KTP6_SOYBN	0	100	UniRef100_Q75PK5 Mitogen-activated kinase kinase kinase alpha n=1 Tax=Lotus japonicus RepID=Q75PK5_LOTJA	0	95.06	AT1G53570.3|Symbols:MAP3KA, MAPKKK3|mitogen-activated protein kinase kinase kinase 3|chr1:19987391-19990733 FORWARD LENGTH=608	0	98.03	GO:0006468 GO:0006487	protein N-linked glycosylation; protein phosphorylation	GO:0004672 GO:0004713 GO:0005524 GO:0016301 GO:0016772	ATP binding; kinase activity; protein kinase activity; protein tyrosine kinase activity; transferase activity, transferring phosphorus-containing groups	GO:0005634	nucleus	PF00069	Protein kinase domain	PTHR24361	MITOGEN-ACTIVATED KINASE KINASE KINASE	KOG0198	MEKK_and_related_serine/threonine_protein_kinases
Glyma.08G157000	210	UniRef100_C6T2M4 Putative uncharacterized protein n=1 Tax=Glycine max RepID=C6T2M4_SOYBN	1e-149	100	UniRef100_B9HES5 GTP-binding family protein n=1 Tax=Populus trichocarpa RepID=B9HES5_POPTR	3e-136	100	AT1G43890.3|Symbols:ATRAB18, ATRABC1, RAB18-1, RABC1, ATRAB-C1, RAB18|RAB GTPASE HOMOLOG B18|chr1:16646934-16648395 FORWARD LENGTH=212	5e-126	94.34	GO:0007264 GO:0015031	protein transport; small GTPase mediated signal transduction	GO:0005525	GTP binding	GO:0005886	plasma membrane	PF00071	Ras family	PTHR24073	FAMILY NOT NAMED	KOG0080	GTPase_Rab18,_small_G_protein_superfamily
Glyma.08G157100	149	UniRef100_UPI0003DEAAD8 PREDICTED: uncharacterized protein LOC100780016, partial n=1 Tax=Glycine max RepID=UPI0003DEAAD8	5e-70	100	UniRef100_A9P324 TPR repeats-like protein n=1 Tax=Taiwania cryptomerioides RepID=A9P324_9SPER	4e-48	52.53	NA	NA	NA	NA	NA	NA	NA	NA	NA	NA	NA	NA	NA	NA	NA
Glyma.08G157200	197	UniRef100_I1KTP9 Uncharacterized protein n=1 Tax=Glycine max RepID=I1KTP9_SOYBN	1e-142	100	UniRef100_G7JJK5 RING finger protein n=1 Tax=Medicago truncatula RepID=G7JJK5_MEDTR	2e-54	38.34	AT2G44410.1|Symbols:|RING/U-box superfamily protein|chr2:18328873-18330114 FORWARD LENGTH=413	2e-31	27.6	NA	NA	GO:0008270	zinc ion binding	GO:0005634	nucleus	NA	NA	PTHR12313	RNF5	NA	NA
Glyma.08G157300	284	UniRef100_I1KTQ0 Uncharacterized protein n=1 Tax=Glycine max RepID=I1KTQ0_SOYBN	0	100	UniRef100_G7IAX9 PRLI-interacting factor A n=1 Tax=Medicago truncatula RepID=G7IAX9_MEDTR	1e-36	34.38	AT5G19900.1|Symbols:|PRLI-interacting factor, putative|chr5:6728561-6730045 REVERSE LENGTH=494	7e-41	43.52	GO:0008150	biological process	GO:0003674	molecular function	GO:0005634	nucleus	NA	NA	NA	NA	NA	NA
Glyma.08G157400	1948	UniRef100_K7ME49 Uncharacterized protein n=1 Tax=Glycine max RepID=K7ME49_SOYBN	0	99.95	UniRef100_Q9SL03 Callose synthase 2 n=1 Tax=Arabidopsis thaliana RepID=CALS2_ARATH	0	99.85	AT2G31960.2|Symbols:GSL03|glucan synthase-like 3|chr2:13589545-13600066 FORWARD LENGTH=1950	0	99.85	GO:0006075 GO:0006944 GO:0009556 GO:0010228 GO:0016926 GO:0050665 GO:0052543	(1->3)-beta-D-glucan biosynthetic process; callose deposition in cell wall; cellular membrane fusion; hydrogen peroxide biosynthetic process; microsporogenesis; protein desumoylation; vegetative to reproductive phase transition of meristem	GO:0003843 GO:0016757	1,3-beta-D-glucan synthase activity; transferase activity, transferring glycosyl groups	GO:0000148 GO:0005886 GO:0016020	1,3-beta-D-glucan synthase complex; membrane; plasma membrane	PF02364 PF04652	1,3-beta-glucan synthase component ; Vta1 like	PTHR12741	LYST-INTERACTING PROTEIN LIP5 (DOPAMINE RESPONSIVE PROTEIN DRG-1)	KOG0916	1,3-beta-glucan_synthase/callose_synthase_catalytic_subunit
Glyma.08G157500	378	UniRef100_K7L703 Uncharacterized protein n=1 Tax=Glycine max RepID=K7L703_SOYBN	0	100	UniRef100_O82497 P-loop containing nucleoside triphosphate hydrolases superfamily protein n=1 Tax=Arabidopsis thaliana RepID=O82497_ARATH	1e-117	97.35	AT4G10650.1|Symbols:|P-loop containing nucleoside triphosphate hydrolases superfamily protein|chr4:6574472-6576231 REVERSE LENGTH=377	2e-120	97.35	GO:0008150	biological process	GO:0005525	GTP binding	GO:0005737	cytoplasm	PF01926	50S ribosome-binding GTPase	PTHR11089	GTP-BINDING PROTEIN-RELATED	KOG2485	Conserved_ATP/GTP_binding_protein
Glyma.08G157600	124	UniRef100_C6T061 Uncharacterized protein n=1 Tax=Glycine max RepID=C6T061_SOYBN	9e-82	100	NA	NA	NA	NA	NA	NA	NA	NA	NA	NA	NA	NA	NA	NA	NA	NA	NA	NA
Glyma.08G157700	473	UniRef100_I1KTQ4 Citrate synthase n=1 Tax=Glycine max RepID=I1KTQ4_SOYBN	0	100	UniRef100_I1KTQ4 Citrate synthase n=1 Tax=Glycine max RepID=I1KTQ4_SOYBN	0	100	AT2G44350.1|Symbols:ATCS, CSY4|Citrate synthase family protein|chr2:18316673-18320524 FORWARD LENGTH=473	0	99.79	GO:0006096 GO:0006099 GO:0009060 GO:0044262 GO:0046686	aerobic respiration; cellular carbohydrate metabolic process; glycolysis; response to cadmium ion; tricarboxylic acid cycle	GO:0004108 GO:0005524 GO:0008270 GO:0046912	ATP binding; citrate (SI)-synthase activity; transferase activity, transferring acyl groups, acyl groups converted into alkyl on transfer; zinc ion binding	GO:0005618 GO:0005739 GO:0009507	cell wall; chloroplast; mitochondrion	PF00285	Citrate synthase	PTHR11739	CITRATE SYNTHASE	KOG2617	Citrate_synthase
Glyma.08G157800	401	UniRef100_I1KTQ5 Uncharacterized protein n=1 Tax=Glycine max RepID=I1KTQ5_SOYBN	0	100	UniRef100_Q39055 Cyclic pyranopterin monophosphate synthase, mitochondrial n=1 Tax=Arabidopsis thaliana RepID=CNX2_ARATH	0	102.56	AT2G31955.2|Symbols:CNX2|cofactor of nitrate reductase and xanthine dehydrogenase 2|chr2:13584635-13586484 REVERSE LENGTH=390	0	102.56	GO:0006777	Mo-molybdopterin cofactor biosynthetic process	GO:0003824 GO:0046872 GO:0051536 GO:0051539	4 iron, 4 sulfur cluster binding; catalytic activity; iron-sulfur cluster binding; metal ion binding	GO:0005739 GO:0009507 GO:0019008	chloroplast; mitochondrion; molybdopterin synthase complex	PF04055 PF06463	Radical SAM superfamily; Molybdenum Cofactor Synthesis C	PTHR22960	MOLYBDOPTERIN COFACTOR SYNTHESIS PROTEIN A	KOG2876	Molybdenum_cofactor_biosynthesis_pathway_protein
Glyma.08G157900	142	UniRef100_I1KTQ6 Uncharacterized protein n=1 Tax=Glycine max RepID=I1KTQ6_SOYBN	5e-98	100	UniRef100_D7LVY8 VQ motif-containing protein n=1 Tax=Arabidopsis lyrata subsp. lyrata RepID=D7LVY8_ARALL	6e-18	77.71	AT2G42140.1|Symbols:|VQ motif-containing protein|chr2:17568964-17569482 REVERSE LENGTH=172	1e-22	79.07	GO:0008150	biological process	GO:0003674	molecular function	GO:0005739	mitochondrion	PF05678	VQ motif	NA	NA	NA	NA
Glyma.08G158000	72	NA	NA	NA	NA	NA	NA	NA	NA	NA	NA	NA	NA	NA	NA	NA	NA	NA	NA	NA	NA	NA
Glyma.08G158100	85	UniRef100_C6SWK0 Uncharacterized protein n=1 Tax=Glycine max RepID=C6SWK0_SOYBN	3e-52	100	NA	NA	NA	AT2G31945.1|Symbols:|unknown protein; FUNCTIONS IN: molecular_function unknown; INVOLVED IN: biological_process unknown; LOCATED IN: endomembrane system; EXPRESSED IN: 8 plant structures; EXPRESSED DURING: 4 anthesis, petal differentiation and expansion stage; BEST Arabidopsis thaliana protein match is: unknown protein (TAIR:AT1G05575.1); Has 61 Blast hits to 61 proteins in 10 species: Archae - 0…	4e-18	69.47	GO:0008150 GO:0009407 GO:0009693 GO:0010583	biological process; ethylene biosynthetic process; response to cyclopentenone; toxin catabolic process	GO:0003674	molecular function	NA	NA	NA	NA	NA	NA	NA	NA
Glyma.08G158200	148	UniRef100_K7L706 Uncharacterized protein n=1 Tax=Glycine max RepID=K7L706_SOYBN	9e-103	100	NA	NA	NA	NA	NA	NA	NA	NA	NA	NA	NA	NA	NA	NA	NA	NA	NA	NA
Glyma.08G158300	208	UniRef100_I1KTQ8 Uncharacterized protein n=1 Tax=Glycine max RepID=I1KTQ8_SOYBN	9e-150	100	UniRef100_Q002B3 Cytokinesis negative regulator RCP1 n=1 Tax=Nicotiana tabacum RepID=Q002B3_TOBAC	3e-29	65.23	AT3G60080.1|Symbols:|RING/U-box superfamily protein|chr3:22187635-22188555 FORWARD LENGTH=306	7e-25	55.23	NA	NA	GO:0008270	zinc ion binding	GO:0005634	nucleus	PF00097	Zinc finger, C3HC4 type (RING finger)	PTHR22763	RING ZINC FINGER PROTEIN	NA	NA
Glyma.08G158400	517	UniRef100_I1KTQ9 Uncharacterized protein n=1 Tax=Glycine max RepID=I1KTQ9_SOYBN	0	100	UniRef100_G7JVH0 Mitochondrial chaperone BCS1 n=1 Tax=Medicago truncatula RepID=G7JVH0_MEDTR	3e-122	85.41	AT4G25835.1|Symbols:|P-loop containing nucleoside triphosphate hydrolases superfamily protein|chr4:13136117-13137637 FORWARD LENGTH=506	6e-124	88.14	NA	NA	GO:0000166 GO:0005524 GO:0016887 GO:0017111	ATP binding; ATPase activity; nucleoside-triphosphatase activity; nucleotide binding	GO:0005886	plasma membrane	PF00004	ATPase family associated with various cellular activities (AAA)	PTHR23070	BCS1 AAA-TYPE ATPASE	KOG0743	AAA+-type_ATPase
Glyma.08G158500	124	UniRef100_C6SYI5 Uncharacterized protein n=1 Tax=Glycine max RepID=C6SYI5_SOYBN	2e-80	100	UniRef100_D7LEB2 Oxidoreductase/ transition metal ion binding protein n=2 Tax=Arabidopsis lyrata subsp. lyrata RepID=D7LEB2_ARALL	5e-38	95.04	AT2G31940.1|Symbols:|unknown protein; INVOLVED IN: biological_process unknown; LOCATED IN: endomembrane system; EXPRESSED IN: 16 plant structures; EXPRESSED DURING: 6 growth stages; BEST Arabidopsis thaliana protein match is: unknown protein (TAIR:AT5G19875.1); Has 227 Blast hits to 227 proteins in 13 species: Archae - 0; Bacteria - 0; Metazoa - 0; Fungi - 0; Plants - 227; Viruses - 0; Other Euka…	9e-39	95.83	GO:0008150	biological process	NA	NA	GO:0005739	mitochondrion	NA	NA	NA	NA	NA	NA
Glyma.08G158600	453	UniRef100_I1KTR2 Uncharacterized protein n=2 Tax=Glycine max RepID=I1KTR2_SOYBN	0	100	NA	NA	NA	AT2G44280.2|Symbols:|Major facilitator superfamily protein|chr2:18301563-18303927 REVERSE LENGTH=462	0	97.62	GO:0008150	biological process	GO:0003674	molecular function	GO:0005575	cellular component	NA	NA	PTHR11328	MAJOR FACILITATOR SUPERFAMILY DOMAIN-CONTAINING PROTEIN	KOG4830	Predicted_sugar_transporter
Glyma.08G158700	197	UniRef100_I1KTR5 Uncharacterized protein n=1 Tax=Glycine max RepID=I1KTR5_SOYBN	5e-140	100	NA	NA	NA	AT2G31930.1|Symbols:|unknown protein; Has 35333 Blast hits to 34131 proteins in 2444 species: Archae - 798; Bacteria - 22429; Metazoa - 974; Fungi - 991; Plants - 531; Viruses - 0; Other Eukaryotes - 9610 (source: NCBI BLink).|chr2:13577566-13577997 FORWARD LENGTH=143	1e-07	136.36	GO:0010413 GO:0045492	glucuronoxylan metabolic process; xylan biosynthetic process	GO:0003674	molecular function	GO:0005739	mitochondrion	NA	NA	NA	NA	NA	NA
Glyma.08G158800	570	UniRef100_K7L711 Uncharacterized protein n=1 Tax=Glycine max RepID=K7L711_SOYBN	0	100	UniRef100_A2Q3C0 Legume lectin, beta domain n=1 Tax=Medicago truncatula RepID=A2Q3C0_MEDTR	0	97.09	AT2G31920.1|Symbols:|Plant protein of unknown function (DUF936)|chr2:13574053-13576367 REVERSE LENGTH=585	8e-91	96.75	NA	NA	NA	NA	GO:0009507	chloroplast	PF06075	Plant protein of unknown function (DUF936)	NA	NA	NA	NA
Glyma.08G158900	52	UniRef100_I1KTR7 Uncharacterized protein n=1 Tax=Glycine max RepID=I1KTR7_SOYBN	8e-28	100	NA	NA	NA	NA	NA	NA	NA	NA	NA	NA	NA	NA	NA	NA	NA	NA	NA	NA
Glyma.08G159000	461	UniRef100_K7L712 Uncharacterized protein n=2 Tax=Glycine max RepID=K7L712_SOYBN	0	100	UniRef100_U5GR85 VfN-28 family protein n=1 Tax=Populus trichocarpa RepID=U5GR85_POPTR	8e-99	97.45	AT1G05577.1|Symbols:|Domain of unknown function (DUF966)|chr1:1662643-1664288 REVERSE LENGTH=372	3e-68	105.11	GO:0008150	biological process	GO:0003674	molecular function	GO:0005575	cellular component	PF06136	Domain of unknown function (DUF966)	NA	NA	NA	NA
Glyma.08G159100	541	UniRef100_K7L716 Uncharacterized protein n=2 Tax=Glycine max RepID=K7L716_SOYBN	0	100	NA	NA	NA	AT2G44260.1|Symbols:|Plant protein of unknown function (DUF946)|chr2:18295988-18297739 FORWARD LENGTH=553	0	92.04	GO:0006499	N-terminal protein myristoylation	GO:0003674	molecular function	GO:0009507	chloroplast	PF06101	Plant protein of unknown function (DUF946)	PTHR17204	PRE-MRNA PROCESSING PROTEIN PRP39-RELATED	NA	NA
Glyma.08G159200	126	UniRef100_K7L717 Uncharacterized protein n=1 Tax=Glycine max RepID=K7L717_SOYBN	2e-78	47.76	UniRef100_C6ZS37 Candidate disease-resistance protein n=1 Tax=Glycine max RepID=C6ZS37_SOYBN	3e-34	18.2	AT1G72930.2|Symbols:TIR|toll/interleukin-1 receptor-like|chr1:27439476-27439934 FORWARD LENGTH=152	9e-21	55.26	GO:0006952 GO:0007165	defense response; signal transduction	NA	NA	GO:0005622 GO:0005737 GO:0009506	cytoplasm; intracellular; plasmodesma	PF01582	TIR domain	PTHR23155	LEUCINE-RICH REPEAT-CONTAINING PROTEIN	NA	NA
Glyma.08G159300	310	UniRef100_K7L718 Uncharacterized protein n=1 Tax=Glycine max RepID=K7L718_SOYBN	0	100	UniRef100_A2Q3B2 Vacuolar protein sorting-associated protein n=1 Tax=Medicago truncatula RepID=A2Q3B2_MEDTR	5e-133	46.7	AT2G44260.1|Symbols:|Plant protein of unknown function (DUF946)|chr2:18295988-18297739 FORWARD LENGTH=553	1e-116	52.44	GO:0006499	N-terminal protein myristoylation	GO:0003674	molecular function	GO:0009507	chloroplast	PF06101	Plant protein of unknown function (DUF946)	PTHR17204	PRE-MRNA PROCESSING PROTEIN PRP39-RELATED	NA	NA
Glyma.08G159400	302	UniRef100_K7L719 Uncharacterized protein n=1 Tax=Glycine max RepID=K7L719_SOYBN	0	100	UniRef100_A2Q3B2 Vacuolar protein sorting-associated protein n=1 Tax=Medicago truncatula RepID=A2Q3B2_MEDTR	2e-99	47.02	AT2G44260.1|Symbols:|Plant protein of unknown function (DUF946)|chr2:18295988-18297739 FORWARD LENGTH=553	3e-77	44.12	GO:0006499	N-terminal protein myristoylation	GO:0003674	molecular function	GO:0009507	chloroplast	PF06101	Plant protein of unknown function (DUF946)	PTHR17204	PRE-MRNA PROCESSING PROTEIN PRP39-RELATED	NA	NA
Glyma.08G159500	586	UniRef100_I1KTS3 Beta-hexosaminidase n=1 Tax=Glycine max RepID=I1KTS3_SOYBN	0	100	UniRef100_I1KTS3 Beta-hexosaminidase n=1 Tax=Glycine max RepID=I1KTS3_SOYBN	0	100	AT1G05590.1|Symbols:HEXO2, ATHEX3|beta-hexosaminidase 2|chr1:1669871-1671686 FORWARD LENGTH=580	0	99.48	GO:0005975	carbohydrate metabolic process	GO:0003824 GO:0004553 GO:0004563 GO:0015929 GO:0035251 GO:0043169	UDP-glucosyltransferase activity; beta-N-acetylhexosaminidase activity; catalytic activity; cation binding; hexosaminidase activity; hydrolase activity, hydrolyzing O-glycosyl compounds	GO:0005576 GO:0005886	extracellular region; plasma membrane	PF02838 PF00728	Glycosyl hydrolase family 20, domain 2; Glycosyl hydrolase family 20, catalytic domain	PTHR22600	BETA-HEXOSAMINIDASE	KOG2499	Beta-N-acetylhexosaminidase
Glyma.08G159600	434	UniRef100_I1KTS4 Uncharacterized protein n=1 Tax=Glycine max RepID=I1KTS4_SOYBN	0	100	UniRef100_G7LHL5 GPI mannosyltransferase n=1 Tax=Medicago truncatula RepID=G7LHL5_MEDTR	0	100	AT5G22130.1|Symbols:PNT1|mannosyltransferase family protein|chr5:7337486-7339831 REVERSE LENGTH=450	0	95.56	GO:0006506 GO:0009790 GO:0009832 GO:0030244 GO:0051301	GPI anchor biosynthetic process; cell division; cellulose biosynthetic process; embryo development; plant-type cell wall biogenesis	GO:0000030 GO:0016757 GO:0016758 GO:0051751	alpha-1,4-mannosyltransferase activity; mannosyltransferase activity; transferase activity, transferring glycosyl groups; transferase activity, transferring hexosyl groups	GO:0005739 GO:0005789 GO:0016021	endoplasmic reticulum membrane; integral to membrane; mitochondrion	PF05007	Mannosyltransferase (PIG-M)	PTHR12886	PIG-M MANNOSYLTRANSFERASE	KOG3893	Mannosyltransferase
Glyma.08G159700	63	UniRef100_K7L721 Uncharacterized protein n=1 Tax=Glycine max RepID=K7L721_SOYBN	1e-36	100	NA	NA	NA	NA	NA	NA	NA	NA	NA	NA	NA	NA	NA	NA	NA	NA	NA	NA
Glyma.08G159800	380	UniRef100_I1KTS5 40S ribosomal protein SA n=1 Tax=Glycine max RepID=I1KTS5_SOYBN	0	100	UniRef100_I1KTS5 40S ribosomal protein SA n=1 Tax=Glycine max RepID=I1KTS5_SOYBN	0	100	AT3G04770.2|Symbols:RPSAb|40s ribosomal protein SA B|chr3:1309544-1310846 REVERSE LENGTH=280	2e-147	103.21	GO:0000028 GO:0000447 GO:0000461 GO:0006407 GO:0006412 GO:0006606	endonucleolytic cleavage in ITS1 to separate SSU-rRNA from 5.8S rRNA and LSU-rRNA from tricistronic rRNA transcript (SSU-rRNA, 5.8S rRNA, LSU-rRNA); endonucleolytic cleavage to generate mature 3'-end of SSU-rRNA from (SSU-rRNA, 5.8S rRNA, LSU-rRNA); protein import into nucleus; rRNA export from nucleus; ribosomal small subunit assembly; translation	GO:0003735	structural constituent of ribosome	GO:0005737 GO:0009507 GO:0016020 GO:0022626 GO:0022627 GO:0030686	90S preribosome; chloroplast; cytoplasm; cytosolic ribosome; cytosolic small ribosomal subunit; membrane	PF00318	Ribosomal protein S2	PTHR11489	40S RIBOSOMAL PROTEIN SA	KOG0830	40S_ribosomal_protein_SA_(P40)/Laminin_receptor_1
Glyma.08G159900	424	UniRef100_K7L723 Uncharacterized protein n=1 Tax=Glycine max RepID=K7L723_SOYBN	0	100	UniRef100_G7IT44 ATP-citrate synthase n=1 Tax=Medicago truncatula RepID=G7IT44_MEDTR	0	100	AT1G10670.4|Symbols:ACLA-1|ATP-citrate lyase A-1|chr1:3535787-3538098 FORWARD LENGTH=423	0	100	GO:0000271 GO:0006084 GO:0006085 GO:0006633 GO:0007568 GO:0009825 GO:0009911 GO:0009932 GO:0010025 GO:0010817 GO:0015995 GO:0016117 GO:0019252 GO:0019344 GO:0030244 GO:0043481 GO:0045793 GO:0045995 GO:0048193 GO:0048366 GO:0048767 GO:0071555	Golgi vesicle transport; acetyl-CoA biosynthetic process; acetyl-CoA metabolic process; aging; anthocyanin accumulation in tissues in response to UV light; carotenoid biosynthetic process; cell tip growth; cell wall organization; cellulose biosynthetic process; chlorophyll biosynthetic process; cysteine biosynthetic process; fatty acid biosynthetic process; leaf development; multidimensional cell…	GO:0003878 GO:0005524 GO:0016874	ATP binding; ATP citrate synthase activity; ligase activity	GO:0005737 GO:0005829 GO:0009346	citrate lyase complex; cytoplasm; cytosol	PF08442	ATP-grasp domain	PTHR23118	ATP-CITRATE SYNTHASE	KOG1254	ATP-citrate_lyase
Glyma.08G160000	169	UniRef100_C6SZP1 Uncharacterized protein n=1 Tax=Glycine max RepID=C6SZP1_SOYBN	9e-121	100	UniRef100_B6T7L5 THAP domain-containing protein 4 n=1 Tax=Zea mays RepID=B6T7L5_MAIZE	1e-78	100.6	AT1G79260.1|Symbols:|CONTAINS InterPro DOMAIN/s: Domain of unknown function DUF1794 (InterPro:IPR014878); Has 30201 Blast hits to 17322 proteins in 780 species: Archae - 12; Bacteria - 1396; Metazoa - 17338; Fungi - 3422; Plants - 5037; Viruses - 0; Other Eukaryotes - 2996 (source: NCBI BLink).|chr1:29813282-29814066 FORWARD LENGTH=166	1e-76	95.78	GO:0008150	biological process	GO:0003674	molecular function	GO:0005829 GO:0009507	chloroplast; cytosol	PF08768	Domain of unknown function (DUF1794)	PTHR15854	THAP4 PROTEIN	KOG3371	Uncharacterized_conserved_protein
Glyma.08G160100	159	UniRef100_I1KTS9 Uncharacterized protein n=1 Tax=Glycine max RepID=I1KTS9_SOYBN	2e-109	100	UniRef100_G7IT38 Mediator of RNA polymerase II transcription subunit n=1 Tax=Medicago truncatula RepID=G7IT38_MEDTR	1e-81	86.67	AT1G07950.1|Symbols:MED22B|Surfeit locus protein 5 subunit 22 of Mediator complex|chr1:2466061-2466982 REVERSE LENGTH=154	6e-57	85.06	GO:0006357	regulation of transcription from RNA polymerase II promoter	GO:0001104	RNA polymerase II transcription cofactor activity	GO:0005634 GO:0016592	mediator complex; nucleus	PF06179	Surfeit locus protein 5 subunit 22 of Mediator complex	PTHR12434	FAMILY NOT NAMED	KOG3304	Surfeit_family_protein_5
Glyma.08G160200	692	UniRef100_I1KTT0 Uncharacterized protein n=2 Tax=Glycine max RepID=I1KTT0_SOYBN	0	100	UniRef100_D7MQ71 Pentatricopeptide repeat-containing protein n=1 Tax=Arabidopsis lyrata subsp. lyrata RepID=D7MQ71_ARALL	0	98.57	AT5G50390.1|Symbols:|Pentatricopeptide repeat (PPR-like) superfamily protein|chr5:20520789-20522980 REVERSE LENGTH=701	0	98.57	GO:0008150	biological process	NA	NA	GO:0009507	chloroplast	PF01535	PPR repeat	PTHR24015	FAMILY NOT NAMED	NA	NA
Glyma.08G160300	157	UniRef100_K7L726 Uncharacterized protein n=1 Tax=Glycine max RepID=K7L726_SOYBN	4e-110	100	UniRef100_G7KK85 Pentatricopeptide repeat-containing protein n=1 Tax=Medicago truncatula RepID=G7KK85_MEDTR	4e-38	36.27	AT1G62720.1|Symbols:|Pentatricopeptide repeat (PPR-like) superfamily protein|chr1:23227574-23229031 FORWARD LENGTH=485	4e-21	31.34	GO:0009845	seed germination	NA	NA	GO:0005739	mitochondrion	PF01535	PPR repeat	PTHR24015	FAMILY NOT NAMED	NA	NA
Glyma.08G160400	587	UniRef100_K7L727 Uncharacterized protein n=2 Tax=Glycine max RepID=K7L727_SOYBN	0	100	UniRef100_G7IT37 Protein kinase n=1 Tax=Medicago truncatula RepID=G7IT37_MEDTR	0	101.4	AT1G79250.2|Symbols:AGC1.7|AGC kinase 1.7|chr1:29810336-29812186 REVERSE LENGTH=555	0	77.48	GO:0006468 GO:0009826 GO:0009827 GO:0009860	plant-type cell wall modification; pollen tube growth; protein phosphorylation; unidimensional cell growth	GO:0004672 GO:0004674 GO:0005515 GO:0005524 GO:0016301 GO:0016772	ATP binding; kinase activity; protein binding; protein kinase activity; protein serine/threonine kinase activity; transferase activity, transferring phosphorus-containing groups	NA	NA	PF00069	Protein kinase domain	PTHR24351	RIBOSOMAL PROTEIN S6 KINASE	KOG0610	Putative_serine/threonine_protein_kinase
Glyma.08G160500	391	UniRef100_UPI0003DEAC43 PREDICTED: isocitrate dehydrogenase [NADP], chloroplastic-like isoform X2 n=1 Tax=Glycine max RepID=UPI0003DEAC43	0	100	UniRef100_I1KTT3 Isocitrate dehydrogenase [NADP] n=1 Tax=Glycine max RepID=I1KTT3_SOYBN	0	93.75	AT1G65930.1|Symbols:cICDH|cytosolic NADP+-dependent isocitrate dehydrogenase|chr1:24539088-24541861 FORWARD LENGTH=410	0	94.15	GO:0006094 GO:0006096 GO:0006102 GO:0006511 GO:0006739 GO:0006833 GO:0006970 GO:0006972 GO:0007030 GO:0008152 GO:0009266 GO:0009651 GO:0009853 GO:0010043 GO:0042742 GO:0046686 GO:0051049 GO:0051788 GO:0055114 GO:0080129	Golgi organization; NADP metabolic process; defense response to bacterium; gluconeogenesis; glycolysis; hyperosmotic response; isocitrate metabolic process; metabolic process; oxidation-reduction process; photorespiration; proteasome core complex assembly; regulation of transport; response to cadmium ion; response to misfolded protein; response to osmotic stress; response to salt stress; response…	GO:0000287 GO:0004450 GO:0005507 GO:0016616 GO:0051287	NAD binding; copper ion binding; isocitrate dehydrogenase (NADP+) activity; magnesium ion binding; oxidoreductase activity, acting on the CH-OH group of donors, NAD or NADP as acceptor	GO:0005829 GO:0005886 GO:0009506 GO:0009507 GO:0009570 GO:0048046	apoplast; chloroplast; chloroplast stroma; cytosol; plasma membrane; plasmodesma	PF00180	Isocitrate/isopropylmalate dehydrogenase	PTHR11822	NADP-SPECIFIC ISOCITRATE DEHYDROGENASE	KOG1526	NADP-dependent_isocitrate_dehydrogenase
Glyma.08G160600	124	UniRef100_UPI0003DE7F69 PREDICTED: uncharacterized protein LOC102660454 n=1 Tax=Glycine max RepID=UPI0003DE7F69	5e-18	53.88	UniRef100_C0JJI1 Truncated copia-type polyprotein n=1 Tax=Glycine max RepID=C0JJI1_SOYBN	3e-17	49.06	NA	NA	NA	NA	NA	NA	NA	NA	NA	NA	NA	NA	NA	NA	NA
Glyma.08G160700	268	UniRef100_K7L729 Uncharacterized protein n=1 Tax=Glycine max RepID=K7L729_SOYBN	0	100	UniRef100_C0EFY0 Divergent PAP2 family n=1 Tax=Clostridium methylpentosum DSM 5476 RepID=C0EFY0_9CLOT	2e-21	119.43	AT3G12685.1|Symbols:|Acid phosphatase/vanadium-dependent haloperoxidase-related protein|chr3:4029245-4030261 REVERSE LENGTH=213	9e-67	124.41	GO:0008150	biological process	GO:0003674	molecular function	GO:0005886	plasma membrane	PF02681	Divergent PAP2 family	NA	NA	NA	NA
Glyma.08G160800	79	UniRef100_K7L730 Uncharacterized protein n=3 Tax=Glycine max RepID=K7L730_SOYBN	1e-48	63.93	UniRef100_A2Q3K2 Seed maturation protein PM41 n=1 Tax=Medicago truncatula RepID=A2Q3K2_MEDTR	5e-43	97.5	AT2G21820.1|Symbols:|unknown protein; Has 45 Blast hits to 45 proteins in 13 species: Archae - 0; Bacteria - 0; Metazoa - 0; Fungi - 0; Plants - 45; Viruses - 0; Other Eukaryotes - 0 (source: NCBI BLink).|chr2:9302983-9303219 REVERSE LENGTH=78	9e-36	100	GO:0008150	biological process	GO:0003674	molecular function	GO:0005737	cytoplasm	NA	NA	NA	NA	NA	NA
Glyma.08G160900	790	UniRef100_K7L732 Uncharacterized protein n=1 Tax=Glycine max RepID=K7L732_SOYBN	0	102.47	UniRef100_A2Q3K0 AAA ATPase; ABC transporter, transmembrane region, type 1 n=1 Tax=Medicago truncatula RepID=A2Q3K0_MEDTR	0	105.38	AT1G54350.1|Symbols:|ABC transporter family protein|chr1:20286917-20290245 FORWARD LENGTH=706	0	102.12	GO:0000023 GO:0006810 GO:0019252 GO:0019761 GO:0055085	glucosinolate biosynthetic process; maltose metabolic process; starch biosynthetic process; transmembrane transport; transport	GO:0000166 GO:0005524 GO:0016887 GO:0017111 GO:0042626	ATP binding; ATPase activity; ATPase activity, coupled to transmembrane movement of substances; nucleoside-triphosphatase activity; nucleotide binding	GO:0005886 GO:0009507 GO:0016020 GO:0016021	chloroplast; integral to membrane; membrane; plasma membrane	PF06472 PF00005	ABC transporter transmembrane region 2; ABC transporter	PTHR11384	ATP-BINDING CASSETTE, SUB-FAMILY D MEMBER	KOG0060	Long-chain_acyl-CoA_transporter,_ABC_superfamily_(involved_in_peroxisome_organization_and_biogenesis)
Glyma.08G161000	611	UniRef100_I1KTT7 CTP synthase n=2 Tax=Glycine max RepID=I1KTT7_SOYBN	0	100	UniRef100_I1KTT7 CTP synthase n=2 Tax=Glycine max RepID=I1KTT7_SOYBN	0	100	AT3G12670.1|Symbols:emb2742|CTP synthase family protein|chr3:4020351-4024086 REVERSE LENGTH=591	0	102.37	GO:0000478 GO:0006221 GO:0009793 GO:0046686	embryo development ending in seed dormancy; endonucleolytic cleavage involved in rRNA processing; pyrimidine nucleotide biosynthetic process; response to cadmium ion	GO:0003883	CTP synthase activity	GO:0005737 GO:0005829	cytoplasm; cytosol	PF00117 PF06418	Glutamine amidotransferase class-I; CTP synthase N-terminus	PTHR11550	CTP SYNTHASE	KOG2387	CTP_synthase_(UTP-ammonia_lyase)

## Sheet: Table S4
Additional File 3 Table S4: One hundred thirty (130) model genes were found within the region of Gm_08_46239716 SNP using Glyma2.0 models in SoyBase.
Gmax 2.0 Primary Protein ID (1)	Protein Length (AA)	Top Uniref100 BLASTP Hit (2)	E-value (E<10-6)	% Coverage	Top Descriptive Uniref100 BLASTP Hit (3)	E-value (E<10-6)	% Coverage	Top Arabidopsis (TAIR10) BLASTP Hit (4)	E-value (E<10-6)	Coverage	Gene Ontology Biological Process IDs (5)	Gene Ontology Biological Process Descriptions	Gene Ontology Molecular Function IDs (6)	Gene Ontology Molecular Function Descriptions	Gene Ontology Cellular Component IDs (7)	Gene Ontology Cellular Component Descriptions	PFAM IDs (8)	PFAM_Descriptions	Panther IDs (9)	Panther_Descriptions	KOG IDs (10)	KOG_Desctiptions
Glyma.08G341600	218	UniRef100_I1KYW8 Uncharacterized protein n=1 Tax=Glycine max RepID=I1KYW8_SOYBN	2e-159	100	UniRef100_Q8W3K5 Mcp20 n=1 Tax=Matricaria chamomilla RepID=Q8W3K5_9ASTR	8e-41	102.9	AT1G17860.1|Symbols:|Kunitz family trypsin and protease inhibitor protein|chr1:6149343-6149933 FORWARD LENGTH=196	2e-12	94.39	GO:0006457 GO:0009408 GO:0009644 GO:0010167 GO:0015706 GO:0034976 GO:0042542	nitrate transport; protein folding; response to endoplasmic reticulum stress; response to heat; response to high light intensity; response to hydrogen peroxide; response to nitrate	GO:0004866	endopeptidase inhibitor activity	GO:0005576 GO:0005618 GO:0048046	apoplast; cell wall; extracellular region	PF00197	Trypsin and protease inhibitor	NA	NA	NA	NA
Glyma.08G341700	214	UniRef100_I1KYW9 Uncharacterized protein n=1 Tax=Glycine max RepID=I1KYW9_SOYBN	2e-154	100	UniRef100_P25272 Kunitz-type trypsin inhibitor KTI1 n=1 Tax=Glycine max RepID=KTI1_SOYBN	5e-67	98.03	AT1G73260.1|Symbols:ATKTI1, KTI1|kunitz trypsin inhibitor 1|chr1:27547410-27548057 REVERSE LENGTH=215	5e-24	88.37	GO:0009651 GO:0009751 GO:0010167 GO:0012501 GO:0015706 GO:0042542 GO:0042742	defense response to bacterium; nitrate transport; programmed cell death; response to hydrogen peroxide; response to nitrate; response to salicylic acid stimulus; response to salt stress	GO:0004866	endopeptidase inhibitor activity	GO:0005576 GO:0005739	extracellular region; mitochondrion	PF00197	Trypsin and protease inhibitor	NA	NA	NA	NA
Glyma.08G341800	214	UniRef100_I1KYX0 Uncharacterized protein n=1 Tax=Glycine max RepID=I1KYX0_SOYBN	3e-154	100	UniRef100_B3Y5A6 Kunitz trypsin inhibitor n=1 Tax=Glycine tomentella RepID=B3Y5A6_GLYTO	3e-53	99.07	NA	NA	NA	NA	NA	NA	NA	NA	NA	PF00197	Trypsin and protease inhibitor	NA	NA	NA	NA
Glyma.08G341900	185	UniRef100_I1KYX1 Uncharacterized protein n=1 Tax=Glycine max RepID=I1KYX1_SOYBN	8e-93	86.79	UniRef100_Q9LD16 Kunitz trypsin inhibitor 3 n=1 Tax=Glycine max RepID=Q9LD16_SOYBN	2e-47	85.19	AT1G73330.1|Symbols:ATDR4, DR4|drought-repressed 4|chr1:27569022-27569651 REVERSE LENGTH=209	2e-10	62.68	GO:0009414	response to water deprivation	GO:0004866 GO:0030414	endopeptidase inhibitor activity; peptidase inhibitor activity	GO:0005576	extracellular region	PF00197	Trypsin and protease inhibitor	NA	NA	NA	NA
Glyma.08G342000	213	UniRef100_I1KYX1 Uncharacterized protein n=1 Tax=Glycine max RepID=I1KYX1_SOYBN	2e-153	100	UniRef100_P01070 Trypsin inhibitor A n=1 Tax=Glycine max RepID=ITRA_SOYBN	9e-65	91.67	AT1G73260.1|Symbols:ATKTI1, KTI1|kunitz trypsin inhibitor 1|chr1:27547410-27548057 REVERSE LENGTH=215	7e-18	86.98	GO:0009651 GO:0009751 GO:0010167 GO:0012501 GO:0015706 GO:0042542 GO:0042742	defense response to bacterium; nitrate transport; programmed cell death; response to hydrogen peroxide; response to nitrate; response to salicylic acid stimulus; response to salt stress	GO:0004866	endopeptidase inhibitor activity	GO:0005576 GO:0005739	extracellular region; mitochondrion	PF00197	Trypsin and protease inhibitor	NA	NA	NA	NA
Glyma.08G342100	214	UniRef100_I1KYX2 Uncharacterized protein n=1 Tax=Glycine max RepID=I1KYX2_SOYBN	2e-154	100	UniRef100_Q9XIS8 Trypsin inhibitor p20 n=1 Tax=Glycine max RepID=Q9XIS8_SOYBN	1e-55	92.23	AT1G73260.1|Symbols:ATKTI1, KTI1|kunitz trypsin inhibitor 1|chr1:27547410-27548057 REVERSE LENGTH=215	2e-14	84.19	GO:0009651 GO:0009751 GO:0010167 GO:0012501 GO:0015706 GO:0042542 GO:0042742	defense response to bacterium; nitrate transport; programmed cell death; response to hydrogen peroxide; response to nitrate; response to salicylic acid stimulus; response to salt stress	GO:0004866	endopeptidase inhibitor activity	GO:0005576 GO:0005739	extracellular region; mitochondrion	PF00197	Trypsin and protease inhibitor	NA	NA	NA	NA
Glyma.08G342200	209	UniRef100_I1KYX3 Uncharacterized protein n=1 Tax=Glycine max RepID=I1KYX3_SOYBN	3e-150	100	UniRef100_P25272 Kunitz-type trypsin inhibitor KTI1 n=1 Tax=Glycine max RepID=KTI1_SOYBN	3e-39	99.51	AT1G73325.1|Symbols:|Kunitz family trypsin and protease inhibitor protein|chr1:27567518-27568186 REVERSE LENGTH=222	4e-20	91.44	NA	NA	GO:0004866	endopeptidase inhibitor activity	GO:0005576	extracellular region	PF00197	Trypsin and protease inhibitor	NA	NA	NA	NA
Glyma.08G342300	239	UniRef100_C6K8D0 Trypsin inhibitor 26 kDa isoform n=1 Tax=Glycine max RepID=C6K8D0_SOYBN	2e-173	100	UniRef100_C6K8D0 Trypsin inhibitor 26 kDa isoform n=1 Tax=Glycine max RepID=C6K8D0_SOYBN	2e-173	100	AT1G73260.1|Symbols:ATKTI1, KTI1|kunitz trypsin inhibitor 1|chr1:27547410-27548057 REVERSE LENGTH=215	6e-22	102.79	GO:0009651 GO:0009751 GO:0010167 GO:0012501 GO:0015706 GO:0042542 GO:0042742	defense response to bacterium; nitrate transport; programmed cell death; response to hydrogen peroxide; response to nitrate; response to salicylic acid stimulus; response to salt stress	GO:0004866	endopeptidase inhibitor activity	GO:0005576 GO:0005739	extracellular region; mitochondrion	PF00197	Trypsin and protease inhibitor	NA	NA	NA	NA
Glyma.08G342400	49	UniRef100_K7MSG4 Uncharacterized protein n=1 Tax=Glycine max RepID=K7MSG4_SOYBN	2e-11	11.63	NA	NA	NA	NA	NA	NA	NA	NA	NA	NA	NA	NA	NA	NA	NA	NA	NA	NA
Glyma.08G342500	445	UniRef100_I1KYX5 Uncharacterized protein n=1 Tax=Glycine max RepID=I1KYX5_SOYBN	0	100	UniRef100_A2Q2N3 Regulator of chromosome condensation/beta-lactamase-inhibitor protein II n=1 Tax=Medicago truncatula RepID=A2Q2N3_MEDTR	0	98.42	AT5G60870.1|Symbols:|Regulator of chromosome condensation (RCC1) family protein|chr5:24485788-24487771 REVERSE LENGTH=445	0	98.65	GO:0008380 GO:0032981	RNA splicing; mitochondrial respiratory chain complex I assembly	GO:0008536	Ran GTPase binding	GO:0005737 GO:0005739	cytoplasm; mitochondrion	PF00415	Regulator of chromosome condensation (RCC1) repeat	PTHR22870	REGULATOR OF CHROMOSOME CONDENSATION	NA	NA
Glyma.08G342600	1260	UniRef100_I1KYX6 Uncharacterized protein n=1 Tax=Glycine max RepID=I1KYX6_SOYBN	0	100	UniRef100_G7KWX5 ABC transporter B family member n=1 Tax=Medicago truncatula RepID=G7KWX5_MEDTR	0	98.31	AT3G28345.1|Symbols:|ABC transporter family protein|chr3:10593921-10598775 REVERSE LENGTH=1240	0	99.84	GO:0006200 GO:0006810 GO:0010048 GO:0010315 GO:0010540 GO:0010541 GO:0043481 GO:0048440 GO:0055085	ATP catabolic process; acropetal auxin transport; anthocyanin accumulation in tissues in response to UV light; auxin efflux; basipetal auxin transport; carpel development; transmembrane transport; transport; vernalization response	GO:0000166 GO:0005524 GO:0016887 GO:0017111 GO:0042626	ATP binding; ATPase activity; ATPase activity, coupled to transmembrane movement of substances; nucleoside-triphosphatase activity; nucleotide binding	GO:0005886 GO:0016021	integral to membrane; plasma membrane	PF00664 PF00005	ABC transporter transmembrane region; ABC transporter	PTHR24221	FAMILY NOT NAMED	KOG0055	Multidrug/pheromone_exporter,_ABC_superfamily
Glyma.08G342700	102	UniRef100_K7LAL0 Uncharacterized protein n=1 Tax=Glycine max RepID=K7LAL0_SOYBN	3e-63	100	NA	NA	NA	NA	NA	NA	NA	NA	NA	NA	NA	NA	NA	NA	NA	NA	NA	NA
Glyma.08G342800	143	UniRef100_K7LAL1 Uncharacterized protein n=1 Tax=Glycine max RepID=K7LAL1_SOYBN	2e-100	100	UniRef100_Q2HRZ3 FAR1; Polynucleotidyl transferase, Ribonuclease H fold n=1 Tax=Medicago truncatula RepID=Q2HRZ3_MEDTR	6e-66	20.55	AT4G12850.2|Symbols:|Far-red impaired responsive (FAR1) family protein|chr4:7537065-7537481 FORWARD LENGTH=138	3e-37	71.01	GO:0009639	response to red or far red light	GO:0003674	molecular function	GO:0005634	nucleus	PF03101	FAR1 DNA-binding domain	NA	NA	NA	NA
Glyma.08G342900	79	UniRef100_K7LAL2 Uncharacterized protein n=1 Tax=Glycine max RepID=K7LAL2_SOYBN	3e-47	100	NA	NA	NA	NA	NA	NA	NA	NA	NA	NA	NA	NA	NA	NA	NA	NA	NA	NA
Glyma.08G343000	195	UniRef100_I1KYX8 Uncharacterized protein n=1 Tax=Glycine max RepID=I1KYX8_SOYBN	1e-135	100	UniRef100_Q9SRR5 F21O3.22 protein n=2 Tax=Arabidopsis thaliana RepID=Q9SRR5_ARATH	8e-81	90	AT3G07510.2|Symbols:|unknown protein; FUNCTIONS IN: molecular_function unknown; INVOLVED IN: biological_process unknown; LOCATED IN: cellular_component unknown; EXPRESSED IN: 22 plant structures; EXPRESSED DURING: 13 growth stages; BEST Arabidopsis thaliana protein match is: unknown protein (TAIR:AT2G01580.1); Has 133 Blast hits to 133 proteins in 14 species: Archae - 0; Bacteria - 4; Metazoa - 0…	1e-83	85.71	GO:0008150	biological process	GO:0003674	molecular function	GO:0009507	chloroplast	NA	NA	NA	NA	NA	NA
Glyma.08G343100	159	UniRef100_I1KYX9 Uncharacterized protein n=1 Tax=Glycine max RepID=I1KYX9_SOYBN	5e-111	100	UniRef100_G7KWY5 Ferredoxin n=1 Tax=Medicago truncatula RepID=G7KWY5_MEDTR	3e-77	102.6	AT3G07480.1|Symbols:|2Fe-2S ferredoxin-like superfamily protein|chr3:2389026-2389505 FORWARD LENGTH=159	7e-71	95.6	GO:0006511 GO:0009853 GO:0051788 GO:0080129	photorespiration; proteasome core complex assembly; response to misfolded protein; ubiquitin-dependent protein catabolic process	GO:0009055 GO:0051536	electron carrier activity; iron-sulfur cluster binding	GO:0005739 GO:0009507	chloroplast; mitochondrion	NA	NA	PTHR23426	FERREDOXIN/ADRENODOXIN	KOG3309	Ferredoxin
Glyma.08G343200	466	UniRef100_I1KYY0 Uncharacterized protein n=2 Tax=Glycine max RepID=I1KYY0_SOYBN	0	100	UniRef100_G7KWY6 D-amino acid dehydrogenase small subunit n=1 Tax=Medicago truncatula RepID=G7KWY6_MEDTR	0	92.54	AT5G48440.1|Symbols:|FAD-dependent oxidoreductase family protein|chr5:19629932-19632588 REVERSE LENGTH=459	3e-179	94.99	GO:0055114	oxidation-reduction process	GO:0016491	oxidoreductase activity	GO:0009507	chloroplast	PF01266	FAD dependent oxidoreductase	PTHR13847	FAD NAD BINDING OXIDOREDUCTASES	KOG2820	FAD-dependent_oxidoreductase
Glyma.08G343300	620	UniRef100_K7LAL5 Uncharacterized protein n=1 Tax=Glycine max RepID=K7LAL5_SOYBN	0	100	UniRef100_G7KWZ5 Poly(A)-specific ribonuclease PARN-like protein n=1 Tax=Medicago truncatula RepID=G7KWZ5_MEDTR	0	91.23	AT3G25430.1|Symbols:|Polynucleotidyl transferase, ribonuclease H-like superfamily protein|chr3:9221204-9223700 FORWARD LENGTH=618	0	98.06	GO:0009451	RNA modification	GO:0003676 GO:0004540	nucleic acid binding; ribonuclease activity	GO:0005634 GO:0009507	chloroplast; nucleus	PF04857	CAF1 family ribonuclease	PTHR15092	POLY(A)-SPECIFIC RIBONUCLEASE/TARGET OF EGR1, MEMBER 1	KOG1990	Poly(A)-specific_exoribonuclease_PARN
Glyma.08G343400	649	UniRef100_UPI0003DEBD71 PREDICTED: disease resistance protein RPM1-like n=1 Tax=Glycine max RepID=UPI0003DEBD71	0	72.46	UniRef100_C6ZS21 Disease resistance protein n=1 Tax=Glycine max RepID=C6ZS21_SOYBN	0	69.78	AT3G07040.1|Symbols:RPM1, RPS3|NB-ARC domain-containing disease resistance protein|chr3:2226244-2229024 REVERSE LENGTH=926	9e-42	66.74	GO:0006952 GO:0009626	defense response; plant-type hypersensitive response	GO:0000166 GO:0005515 GO:0043531	ADP binding; nucleotide binding; protein binding	GO:0005886	plasma membrane	PF00931	NB-ARC domain	PTHR23155	LEUCINE-RICH REPEAT-CONTAINING PROTEIN	KOG4658	Apoptotic_ATPase
Glyma.08G343500	638	UniRef100_I1KYY2 Uncharacterized protein n=1 Tax=Glycine max RepID=I1KYY2_SOYBN	0	100	UniRef100_G7KX02 Monocopper oxidase-like protein SKU5 n=1 Tax=Medicago truncatula RepID=G7KX02_MEDTR	0	93.65	AT5G48450.1|Symbols:sks3|SKU5 similar 3|chr5:19632791-19635612 REVERSE LENGTH=621	0	94.36	GO:0055114	oxidation-reduction process	GO:0005507 GO:0016491	copper ion binding; oxidoreductase activity	GO:0005576 GO:0005886 GO:0009506	extracellular region; plasma membrane; plasmodesma	PF00394 PF07731 PF07732	Multicopper oxidase; Multicopper oxidase; Multicopper oxidase	PTHR11709	MULTI-COPPER OXIDASE	KOG1263	Multicopper_oxidases
Glyma.08G343600	97	UniRef100_I1KYY3 Uncharacterized protein n=1 Tax=Glycine max RepID=I1KYY3_SOYBN	4e-63	100	UniRef100_B6TQN4 EMB2752 n=2 Tax=Andropogoneae RepID=B6TQN4_MAIZE	2e-41	88.57	AT4G29660.1|Symbols:EMB2752|embryo defective 2752|chr4:14534495-14535171 REVERSE LENGTH=103	1e-44	91.26	GO:0009793	embryo development ending in seed dormancy	GO:0003674	molecular function	GO:0005739	mitochondrion	NA	NA	NA	NA	NA	NA
Glyma.08G343700	111	UniRef100_K7LAL6 Uncharacterized protein n=1 Tax=Glycine max RepID=K7LAL6_SOYBN	6e-74	100	UniRef100_Q0WP01 Protein NRT1/ PTR FAMILY 5.10 n=1 Tax=Arabidopsis thaliana RepID=PTR9_ARATH	2e-19	8.98	AT1G22540.1|Symbols:|Major facilitator superfamily protein|chr1:7964202-7966222 FORWARD LENGTH=557	2e-22	8.98	GO:0006857	oligopeptide transport	GO:0005215	transporter activity	GO:0005886 GO:0016020	membrane; plasma membrane	NA	NA	PTHR11654	OLIGOPEPTIDE TRANSPORTER-RELATED	NA	NA
Glyma.08G343800	249	UniRef100_I1KYY4 40S ribosomal protein S6 n=1 Tax=Glycine max RepID=I1KYY4_SOYBN	3e-177	100	UniRef100_I1KYY4 40S ribosomal protein S6 n=1 Tax=Glycine max RepID=I1KYY4_SOYBN	3e-177	100	AT5G10360.1|Symbols:EMB3010, RPS6B|Ribosomal protein S6e|chr5:3258734-3260142 REVERSE LENGTH=249	9e-162	97.19	GO:0006364 GO:0006412 GO:0009793 GO:0040007 GO:0042274	embryo development ending in seed dormancy; growth; rRNA processing; ribosomal small subunit biogenesis; translation	GO:0003735	structural constituent of ribosome	GO:0005622 GO:0005634 GO:0005829 GO:0005840 GO:0005886 GO:0009506 GO:0022626 GO:0022627	cytosol; cytosolic ribosome; cytosolic small ribosomal subunit; intracellular; nucleus; plasma membrane; plasmodesma; ribosome	PF01092	Ribosomal protein S6e	PTHR11502	40S RIBOSOMAL PROTEIN S6	KOG1646	40S_ribosomal_protein_S6
Glyma.08G343900	232	UniRef100_I1KYY5 Uncharacterized protein n=1 Tax=Glycine max RepID=I1KYY5_SOYBN	1e-132	100	UniRef100_G7KZ44 Eukaryotic translation initiation factor 3 subunit A n=1 Tax=Medicago truncatula RepID=G7KZ44_MEDTR	3e-64	26.24	AT3G07460.1|Symbols:|Protein of unknown function, DUF538|chr3:2384837-2385617 REVERSE LENGTH=177	1e-46	100	GO:0008150	biological process	GO:0003674	molecular function	GO:0005576 GO:0005773	extracellular region; vacuole	PF04398	Protein of unknown function, DUF538	NA	NA	NA	NA
Glyma.08G344000	418	UniRef100_I1KYY6 Uncharacterized protein n=1 Tax=Glycine max RepID=I1KYY6_SOYBN	0	100	UniRef100_Q8RXE8 Probable sodium/metabolite cotransporter BASS3, chloroplastic n=1 Tax=Arabidopsis thaliana RepID=BASS3_ARATH	0	87.01	AT3G25410.1|Symbols:|Sodium Bile acid symporter family|chr3:9214565-9216331 REVERSE LENGTH=431	0	87.01	GO:0006814 GO:0035725	sodium ion transmembrane transport; sodium ion transport	GO:0005215 GO:0008508	bile acid:sodium symporter activity; transporter activity	GO:0009507 GO:0009941 GO:0016020	chloroplast; chloroplast envelope; membrane	PF01758	Sodium Bile acid symporter family	PTHR10361	SODIUM-BILE ACID COTRANSPORTER	KOG2718	Na+-bile_acid_cotransporter
Glyma.08G344100	666	UniRef100_I1KYY8 Uncharacterized protein n=1 Tax=Glycine max RepID=I1KYY8_SOYBN	0	100	UniRef100_G7LEC3 Fimbrin n=1 Tax=Medicago truncatula RepID=G7LEC3_MEDTR	0	99.85	AT5G48460.1|Symbols:|Actin binding Calponin homology (CH) domain-containing protein|chr5:19636225-19639365 REVERSE LENGTH=654	0	100.92	GO:0008150 GO:0030048 GO:0051645 GO:0051646 GO:0060151	Golgi localization; actin filament-based movement; biological process; mitochondrion localization; peroxisome localization	GO:0003779	actin binding	GO:0005737	cytoplasm	PF00307	Calponin homology (CH) domain	PTHR19961	FIMBRIN/PLASTIN	KOG0046	Ca2+-binding_actin-bundling_protein_(fimbrin/plastin),_EF-Hand_protein_superfamily
Glyma.08G344200	166	UniRef100_C6SZI9 Uncharacterized protein n=1 Tax=Glycine max RepID=C6SZI9_SOYBN	6e-112	100	UniRef100_G7KZ23 Early tobacco anther n=1 Tax=Medicago truncatula RepID=G7KZ23_MEDTR	3e-70	100	AT5G48480.1|Symbols:|Lactoylglutathione lyase / glyoxalase I family protein|chr5:19644814-19645658 FORWARD LENGTH=166	2e-33	92.77	GO:0008150	biological process	GO:0003674	molecular function	GO:0005737 GO:0005829	cytoplasm; cytosol	NA	NA	NA	NA	NA	NA
Glyma.08G344300	104	UniRef100_C6SVE1 Uncharacterized protein n=1 Tax=Glycine max RepID=C6SVE1_SOYBN	6e-67	100	UniRef100_F5BR62 Defective in induced resistance 1 protein n=1 Tax=Nicotiana tabacum RepID=F5BR62_TOBAC	5e-30	98.08	AT5G48490.1|Symbols:|Bifunctional inhibitor/lipid-transfer protein/seed storage 2S albumin superfamily protein|chr5:19647932-19648237 REVERSE LENGTH=101	8e-22	100.99	GO:0006869	lipid transport	GO:0008289	lipid binding	GO:0005576	extracellular region	PF00234	Protease inhibitor/seed storage/LTP family	NA	NA	NA	NA
Glyma.08G344400	149	UniRef100_K7LAL7 Uncharacterized protein n=1 Tax=Glycine max RepID=K7LAL7_SOYBN	2e-105	100	UniRef100_Q9LV64 Gb|AAD28645.1 n=1 Tax=Arabidopsis thaliana RepID=Q9LV64_ARATH	7e-28	84.11	AT5G48500.1|Symbols:|unknown protein; BEST Arabidopsis thaliana protein match is: unknown protein (TAIR:AT2G10930.1); Has 30201 Blast hits to 17322 proteins in 780 species: Archae - 12; Bacteria - 1396; Metazoa - 17338; Fungi - 3422; Plants - 5037; Viruses - 0; Other Eukaryotes - 2996 (source: NCBI BLink).|chr5:19653235-19654017 FORWARD LENGTH=167	2e-33	85.63	GO:0080167	response to karrikin	GO:0003674	molecular function	GO:0005575	cellular component	NA	NA	NA	NA	NA	NA
Glyma.08G344500	283	UniRef100_K7LAL8 Uncharacterized protein n=1 Tax=Glycine max RepID=K7LAL8_SOYBN	0	100	UniRef100_Q2A9L7 GATA zinc finger containing protein n=1 Tax=Brassica oleracea RepID=Q2A9L7_BRAOL	2e-13	14.44	AT4G17570.1|Symbols:GATA26|GATA transcription factor 26|chr4:9784329-9786974 REVERSE LENGTH=510	5e-16	9.22	GO:0006355	regulation of transcription, DNA-dependent	GO:0003700 GO:0008270 GO:0043565	sequence-specific DNA binding; sequence-specific DNA binding transcription factor activity; zinc ion binding	GO:0005634	nucleus	PF00320	GATA zinc finger	NA	NA	NA	NA
Glyma.08G344600	211	UniRef100_K7LAL9 Uncharacterized protein n=2 Tax=Glycine max RepID=K7LAL9_SOYBN	4e-154	100	NA	NA	NA	AT3G56500.1|Symbols:|serine-rich protein-related|chr3:20943638-20943970 FORWARD LENGTH=110	5e-07	30.91	GO:0008150	biological process	GO:0003674	molecular function	GO:0005739	mitochondrion	NA	NA	NA	NA	NA	NA
Glyma.08G344700	92	UniRef100_I1KYZ2 Uncharacterized protein n=2 Tax=Glycine max RepID=I1KYZ2_SOYBN	2e-25	48.88	NA	NA	NA	AT3G56500.1|Symbols:|serine-rich protein-related|chr3:20943638-20943970 FORWARD LENGTH=110	3e-07	22.73	GO:0008150	biological process	GO:0003674	molecular function	GO:0005739	mitochondrion	NA	NA	NA	NA	NA	NA
Glyma.08G344800	383	UniRef100_I1KYZ5 Uncharacterized protein n=2 Tax=Glycine max RepID=I1KYZ5_SOYBN	0	100	UniRef100_I0Z017 DUF159-domain-containing protein n=1 Tax=Coccomyxa subellipsoidea C-169 RepID=I0Z017_9CHLO	3e-72	97.25	AT2G26470.1|Symbols:|unknown protein; CONTAINS InterPro DOMAIN/s: Protein of unknown function DUF159 (InterPro:IPR003738); Has 3646 Blast hits to 3636 proteins in 1001 species: Archae - 41; Bacteria - 1922; Metazoa - 142; Fungi - 125; Plants - 44; Viruses - 14; Other Eukaryotes - 1358 (source: NCBI BLink).|chr2:11259316-11262362 REVERSE LENGTH=487	1e-133	57.7	GO:0008150	biological process	GO:0003674	molecular function	GO:0005634	nucleus	PF02586	Uncharacterised ACR, COG2135	PTHR13604	DC12-RELATED	KOG2618	Uncharacterized_conserved_protein
Glyma.08G344900	98	UniRef100_I1KYZ7 Uncharacterized protein n=1 Tax=Glycine max RepID=I1KYZ7_SOYBN	1e-60	100	NA	NA	NA	AT3G07425.1|Symbols:|unknown protein; Has 35333 Blast hits to 34131 proteins in 2444 species: Archae - 798; Bacteria - 22429; Metazoa - 974; Fungi - 991; Plants - 531; Viruses - 0; Other Eukaryotes - 9610 (source: NCBI BLink).|chr3:2378350-2378646 FORWARD LENGTH=98	5e-13	75.51	NA	NA	NA	NA	GO:0005739	mitochondrion	NA	NA	NA	NA	NA	NA
Glyma.08G345000	149	UniRef100_C6T106 Uncharacterized protein n=1 Tax=Glycine max RepID=C6T106_SOYBN	1e-102	100	UniRef100_G7KY22 dCTP pyrophosphatase n=1 Tax=Medicago truncatula RepID=G7KY22_MEDTR	5e-65	103.68	AT3G25400.1|Symbols:|CONTAINS InterPro DOMAIN/s: NTP Pyrophosphohydrolase MazG-related, RS21-C6 (InterPro:IPR011394), EAR (InterPro:IPR009039), NTP pyrophosphohydrolase MazG, putative catalytic core (InterPro:IPR004518); Has 1123 Blast hits to 1121 proteins in 452 species: Archae - 22; Bacteria - 753; Metazoa - 81; Fungi - 3; Plants - 83; Viruses - 0; Other Eukaryotes - 181 (source: NCBI BLink).|…	2e-58	77.3	GO:0008150	biological process	GO:0003674	molecular function	GO:0005737	cytoplasm	PF03819	MazG nucleotide pyrophosphohydrolase domain	PTHR14552	FAMILY NOT NAMED	NA	NA
Glyma.08G345100	177	UniRef100_I1KYZ9 Uncharacterized protein n=1 Tax=Glycine max RepID=I1KYZ9_SOYBN	2e-126	100	UniRef100_G7KY15 EPIDERMAL PATTERNING FACTOR-like protein n=1 Tax=Medicago truncatula RepID=G7KY15_MEDTR	2e-46	99.07	AT4G12970.1|Symbols:STOMAGEN, EPFL9|stomagen|chr4:7586244-7586798 REVERSE LENGTH=102	1e-28	48.04	GO:0007267 GO:0010375 GO:0016556 GO:2000038 GO:2000123	cell-cell signaling; mRNA modification; positive regulation of stomatal complex development; regulation of stomatal complex development; stomatal complex patterning	GO:0003674	molecular function	GO:0005576	extracellular region	NA	NA	NA	NA	NA	NA
Glyma.08G345200	511	UniRef100_K7LAM2 Uncharacterized protein n=1 Tax=Glycine max RepID=K7LAM2_SOYBN	0	100	UniRef100_G7IGT2 Ubiquinone biosynthesis monooxygenase COQ6 n=1 Tax=Medicago truncatula RepID=G7IGT2_MEDTR	0	100.2	AT3G24200.1|Symbols:|FAD/NAD(P)-binding oxidoreductase family protein|chr3:8748095-8751575 REVERSE LENGTH=505	0	100.79	GO:0006744 GO:0008152 GO:0019243 GO:0055114	metabolic process; methylglyoxal catabolic process to D-lactate; oxidation-reduction process; ubiquinone biosynthetic process	GO:0004497 GO:0016491 GO:0016709 GO:0050660	flavin adenine dinucleotide binding; monooxygenase activity; oxidoreductase activity; oxidoreductase activity, acting on paired donors, with incorporation or reduction of molecular oxygen, NAD(P)H as one donor, and incorporation of one atom of oxygen	GO:0005739	mitochondrion	PF01494	FAD binding domain	PTHR13789	MONOOXYGENASE	KOG3855	Monooxygenase_involved_in_coenzyme_Q_(ubiquinone)_biosynthesis
Glyma.08G345300	214	UniRef100_G3ECQ7 Rfls8 protein n=1 Tax=Glycine max RepID=G3ECQ7_SOYBN	6e-152	100	UniRef100_G3ECQ7 Rfls8 protein n=1 Tax=Glycine max RepID=G3ECQ7_SOYBN	6e-152	100	AT3G07410.1|Symbols:AtRABA5b, RABA5b|RAB GTPase homolog A5B|chr3:2372485-2373482 REVERSE LENGTH=217	2e-123	98.16	GO:0007264 GO:0009855 GO:0009944 GO:0010014 GO:0010075 GO:0015031	determination of bilateral symmetry; meristem initiation; polarity specification of adaxial/abaxial axis; protein transport; regulation of meristem growth; small GTPase mediated signal transduction	GO:0005525	GTP binding	GO:0005886	plasma membrane	PF00071	Ras family	PTHR24073	FAMILY NOT NAMED	KOG0087	GTPase_Rab11/YPT3,_small_G_protein_superfamily
Glyma.08G345400	400	UniRef100_I1KZ04 Uncharacterized protein n=1 Tax=Glycine max RepID=I1KZ04_SOYBN	0	100	UniRef100_G7KY03 Auxin-induced in root cultures protein n=1 Tax=Medicago truncatula RepID=G7KY03_MEDTR	0	98.73	AT3G25290.2|Symbols:|Auxin-responsive family protein|chr3:9208955-9210353 FORWARD LENGTH=393	9e-151	94.15	GO:0007275	multicellular organismal development	NA	NA	GO:0005886 GO:0009506 GO:0009507 GO:0016020 GO:0016021	chloroplast; integral to membrane; membrane; plasma membrane; plasmodesma	PF03188 PF04526	Eukaryotic cytochrome b561; Protein of unknown function (DUF568)	PTHR23130	FAMILY NOT NAMED	KOG4293	Predicted_membrane_protein,_contains_DoH_and_Cytochrome_b-561/ferric_reductase_transmembrane_domains
Glyma.08G345500	446	UniRef100_I1KZ05 Uncharacterized protein n=1 Tax=Glycine max RepID=I1KZ05_SOYBN	0	100	UniRef100_G7LEF2 Serine/threonine protein kinase OXI1 n=1 Tax=Medicago truncatula RepID=G7LEF2_MEDTR	5e-155	90.21	AT3G25250.1|Symbols:AGC2-1, AGC2, OXI1, AtOXI1|AGC (cAMP-dependent, cGMP-dependent and protein kinase C) kinase family protein|chr3:9195566-9196949 FORWARD LENGTH=421	2e-136	102.38	GO:0006468 GO:0006979 GO:0009611 GO:0010200	protein phosphorylation; response to chitin; response to oxidative stress; response to wounding	GO:0004672 GO:0004674 GO:0005515 GO:0005524 GO:0016301 GO:0016772 GO:0019901	ATP binding; kinase activity; protein binding; protein kinase activity; protein kinase binding; protein serine/threonine kinase activity; transferase activity, transferring phosphorus-containing groups	NA	NA	PF00069	Protein kinase domain	PTHR24351	RIBOSOMAL PROTEIN S6 KINASE	KOG0610	Putative_serine/threonine_protein_kinase
Glyma.08G345600	208	UniRef100_I1KZ06 Uncharacterized protein n=1 Tax=Glycine max RepID=I1KZ06_SOYBN	7e-149	100	UniRef100_F4K1R2 Protein histidine triad nucleotide-binding 3 n=1 Tax=Arabidopsis thaliana RepID=F4K1R2_ARATH	1e-80	94.42	AT5G48545.1|Symbols:HINT3|histidine triad nucleotide-binding 3|chr5:19676228-19677945 FORWARD LENGTH=197	1e-83	94.42	GO:0006790 GO:0009150	purine ribonucleotide metabolic process; sulfur compound metabolic process	GO:0003824 GO:0047627	adenylylsulfatase activity; catalytic activity	GO:0005634 GO:0005777	nucleus; peroxisome	PF01230	HIT domain	PTHR23089	HISTIDINE TRIAD (HIT) PROTEIN	KOG3275	Zinc-binding_protein_of_the_histidine_triad_(HIT)_family
Glyma.08G345700	376	UniRef100_UPI0003DECDE7 PREDICTED: pentatricopeptide repeat-containing protein At1g74600, chloroplastic-like n=1 Tax=Glycine max RepID=UPI0003DECDE7	0	100	UniRef100_Q6PRD0 Pentatricopeptide repeat protein n=1 Tax=Oryza sativa subsp. japonica RepID=Q6PRD0_ORYSJ	5e-68	44.81	AT1G74600.1|Symbols:|pentatricopeptide (PPR) repeat-containing protein|chr1:28025153-28027840 REVERSE LENGTH=895	1e-91	41.79	GO:0080156	mitochondrial mRNA modification	NA	NA	GO:0005739 GO:0009507	chloroplast; mitochondrion	PF01535	PPR repeat	PTHR24015	FAMILY NOT NAMED	NA	NA
Glyma.08G345800	462	UniRef100_I1KZ08 Uncharacterized protein n=1 Tax=Glycine max RepID=I1KZ08_SOYBN	0	100	UniRef100_B9GQP0 Armadillo/beta-catenin repeat family protein n=1 Tax=Populus trichocarpa RepID=B9GQP0_POPTR	0	101.1	AT3G07360.1|Symbols:PUB9, ATPUB9|plant U-box 9|chr3:2354884-2356613 FORWARD LENGTH=460	0	100.22	GO:0016567 GO:0046777 GO:0071215	cellular response to abscisic acid stimulus; protein autophosphorylation; protein ubiquitination	GO:0004842 GO:0070696	transmembrane receptor protein serine/threonine kinase binding; ubiquitin-protein ligase activity	GO:0000151 GO:0005634 GO:0005737 GO:0005886	cytoplasm; nucleus; plasma membrane; ubiquitin ligase complex	PF05804 PF04564	Kinesin-associated protein (KAP); U-box domain	PTHR22849	WDSAM1 PROTEIN	NA	NA
Glyma.08G345900	394	UniRef100_I1KZ09 Uncharacterized protein n=1 Tax=Glycine max RepID=I1KZ09_SOYBN	0	100	UniRef100_E6Y9A9 Enoyl-ACP reductase n=1 Tax=Arachis hypogaea RepID=E6Y9A9_ARAHY	0	101.03	AT2G05990.2|Symbols:MOD1, ENR1|NAD(P)-binding Rossmann-fold superfamily protein|chr2:2322876-2324867 FORWARD LENGTH=390	0	98.97	GO:0006084 GO:0006633 GO:0006816 GO:0007030 GO:0008152 GO:0009651 GO:0016126 GO:0016132 GO:0055114	Golgi organization; acetyl-CoA metabolic process; brassinosteroid biosynthetic process; calcium ion transport; fatty acid biosynthetic process; metabolic process; oxidation-reduction process; response to salt stress; sterol biosynthetic process	GO:0000166 GO:0004318 GO:0005507 GO:0016491 GO:0016631	copper ion binding; enoyl-[acyl-carrier-protein] reductase (NADH) activity; enoyl-[acyl-carrier-protein] reductase activity; nucleotide binding; oxidoreductase activity	GO:0005835 GO:0009507 GO:0009570 GO:0009579 GO:0009941	chloroplast; chloroplast envelope; chloroplast stroma; fatty acid synthase complex; thylakoid	NA	NA	NA	NA	KOG0725	Reductases_with_broad_range_of_substrate_specificities
Glyma.08G346000	104	UniRef100_I1KZ11 Signal recognition particle 9 kDa protein n=1 Tax=Glycine max RepID=I1KZ11_SOYBN	1e-70	100	UniRef100_I1KZ11 Signal recognition particle 9 kDa protein n=1 Tax=Glycine max RepID=I1KZ11_SOYBN	1e-70	100	AT3G49100.1|Symbols:|Signal recognition particle, SRP9/SRP14 subunit|chr3:18196944-18198298 FORWARD LENGTH=103	6e-64	100	GO:0006614 GO:0045900	SRP-dependent cotranslational protein targeting to membrane; negative regulation of translational elongation	GO:0005047 GO:0008312	7S RNA binding; signal recognition particle binding	GO:0005737 GO:0048500	cytoplasm; signal recognition particle	PF05486	Signal recognition particle 9 kDa protein (SRP9)	PTHR12834	SIGNAL RECOGNITION PARTICLE 9 KDA PROTEIN	KOG3465	Signal_recognition_particle,_subunit_Srp9
Glyma.08G346100	286	UniRef100_I1KZ12 Uncharacterized protein n=2 Tax=Glycine max RepID=I1KZ12_SOYBN	0	100	UniRef100_Q9LSF2 Genomic DNA, chromosome 3, P1 clone: MJL12 n=1 Tax=Arabidopsis thaliana RepID=Q9LSF2_ARATH	1e-63	95.73	AT3G25240.1|Symbols:|Protein of unknown function (DUF506) _x0001_|chr3:9192540-9193385 FORWARD LENGTH=281	1e-66	95.73	GO:0008150	biological process	GO:0003674	molecular function	GO:0005634	nucleus	PF04720	Protein of unknown function (DUF506)	NA	NA	NA	NA
Glyma.08G346200	529	UniRef100_I1KZ13 Uncharacterized protein n=1 Tax=Glycine max RepID=I1KZ13_SOYBN	0	100	UniRef100_Q9AXQ2 Mitochondrial processing peptidase beta subunit n=1 Tax=Cucumis melo RepID=Q9AXQ2_CUCME	0	100	AT3G02090.1|Symbols:MPPBETA|Insulinase (Peptidase family M16) protein|chr3:365624-368526 FORWARD LENGTH=531	0	99.44	GO:0006007 GO:0006098 GO:0006508 GO:0006511 GO:0009651 GO:0009853 GO:0046686 GO:0051788 GO:0080129	glucose catabolic process; pentose-phosphate shunt; photorespiration; proteasome core complex assembly; proteolysis; response to cadmium ion; response to misfolded protein; response to salt stress; ubiquitin-dependent protein catabolic process	GO:0003824 GO:0004222 GO:0008270 GO:0046872	catalytic activity; metal ion binding; metalloendopeptidase activity; zinc ion binding	GO:0005618 GO:0005730 GO:0005739 GO:0005741 GO:0005743 GO:0005750 GO:0005758 GO:0005759 GO:0005774 GO:0009507 GO:0016020	cell wall; chloroplast; membrane; mitochondrial inner membrane; mitochondrial intermembrane space; mitochondrial matrix; mitochondrial outer membrane; mitochondrial respiratory chain complex III; mitochondrion; nucleolus; vacuolar membrane	PF05193 PF00675	Peptidase M16 inactive domain; Insulinase (Peptidase family M16)	PTHR11851	METALLOPROTEASE	KOG0960	Mitochondrial_processing_peptidase,_beta_subunit,_and_related_enzymes_(insulinase_superfamily)
Glyma.08G346300	587	UniRef100_I1KZ15 Uncharacterized protein n=1 Tax=Glycine max RepID=I1KZ15_SOYBN	0	100	UniRef100_B9GQN9 Basic helix-loop-helix family protein n=1 Tax=Populus trichocarpa RepID=B9GQN9_POPTR	0	103.55	AT3G07340.1|Symbols:|basic helix-loop-helix (bHLH) DNA-binding superfamily protein|chr3:2341188-2343288 REVERSE LENGTH=456	2e-110	128.29	GO:0006355	regulation of transcription, DNA-dependent	GO:0003677 GO:0003700	DNA binding; sequence-specific DNA binding transcription factor activity	GO:0005634	nucleus	PF00010	Helix-loop-helix DNA-binding domain	PTHR12565	STEROL REGULATORY ELEMENT-BINDING PROTEIN	NA	NA
Glyma.08G346400	880	UniRef100_K7LAM7 Uncharacterized protein n=1 Tax=Glycine max RepID=K7LAM7_SOYBN	0	100	UniRef100_A2Q342 Homeodomain-like n=1 Tax=Medicago truncatula RepID=A2Q342_MEDTR	0	108.23	AT1G09040.1|Symbols:|unknown protein; FUNCTIONS IN: molecular_function unknown; INVOLVED IN: biological_process unknown; LOCATED IN: membrane; EXPRESSED IN: leaf; BEST Arabidopsis thaliana protein match is: unknown protein (TAIR:AT1G09050.1); Has 614 Blast hits to 567 proteins in 104 species: Archae - 2; Bacteria - 12; Metazoa - 344; Fungi - 31; Plants - 81; Viruses - 0; Other Eukaryotes - 144 (s…	4e-121	85.95	GO:0008150	biological process	GO:0003674	molecular function	GO:0005634 GO:0016020	membrane; nucleus	NA	NA	NA	NA	NA	NA
Glyma.08G346500	218	UniRef100_C6T968 40S ribosomal protein S8 n=1 Tax=Glycine max RepID=C6T968_SOYBN	2e-155	100	UniRef100_C6T968 40S ribosomal protein S8 n=1 Tax=Glycine max RepID=C6T968_SOYBN	2e-155	100	AT5G59240.1|Symbols:|Ribosomal protein S8e family protein|chr5:23902626-23903670 REVERSE LENGTH=210	5e-123	97.62	GO:0000462 GO:0006412 GO:0006414 GO:0009165 GO:0042254 GO:0042991	maturation of SSU-rRNA from tricistronic rRNA transcript (SSU-rRNA, 5.8S rRNA, LSU-rRNA); nucleotide biosynthetic process; ribosome biogenesis; transcription factor import into nucleus; translation; translational elongation	GO:0003735	structural constituent of ribosome	GO:0005737 GO:0005840 GO:0016020 GO:0022626 GO:0022627	cytoplasm; cytosolic ribosome; cytosolic small ribosomal subunit; membrane; ribosome	PF01201	Ribosomal protein S8e	PTHR10394	40S RIBOSOMAL PROTEIN S8	KOG3283	40S_ribosomal_protein_S8
Glyma.08G346600	141	UniRef100_I1KZ18 Uncharacterized protein n=1 Tax=Glycine max RepID=I1KZ18_SOYBN	3e-53	100	UniRef100_O22378 Metallothionein-II protein n=1 Tax=Glycine max RepID=O22378_SOYBN	6e-45	107.06	AT2G42000.2|Symbols:|Plant EC metallothionein-like protein, family 15|chr2:17529410-17530364 REVERSE LENGTH=120	6e-16	76.67	GO:0006829	zinc ion transport	GO:0008270	zinc ion binding	GO:0005576 GO:0005634 GO:0005737 GO:0016020	cytoplasm; extracellular region; membrane; nucleus	PF02068	Plant PEC family metallothionein	NA	NA	NA	NA
Glyma.08G346700	545	UniRef100_I1KZ20 Uncharacterized protein n=1 Tax=Glycine max RepID=I1KZ20_SOYBN	0	100	UniRef100_G5ELZ2 FK506-binding protein n=1 Tax=Nicotiana tabacum RepID=G5ELZ2_TOBAC	0	94.59	AT3G25230.1|Symbols:ROF1, ATFKBP62, FKBP62|rotamase FKBP 1|chr3:9188257-9191137 FORWARD LENGTH=551	0	94.92	GO:0000413 GO:0006457 GO:0006499 GO:0006970 GO:0009408 GO:0009611 GO:0009644 GO:0009845 GO:0018208 GO:0034976 GO:0042542 GO:0046686 GO:0070370	N-terminal protein myristoylation; cellular heat acclimation; peptidyl-proline modification; protein folding; protein peptidyl-prolyl isomerization; response to cadmium ion; response to endoplasmic reticulum stress; response to heat; response to high light intensity; response to hydrogen peroxide; response to osmotic stress; response to wounding; seed germination	GO:0003755 GO:0005515 GO:0005516 GO:0005528 GO:0032266 GO:0080025	FK506 binding; calmodulin binding; peptidyl-prolyl cis-trans isomerase activity; phosphatidylinositol-3,5-bisphosphate binding; phosphatidylinositol-3-phosphate binding; protein binding	GO:0005634 GO:0005737 GO:0005829 GO:0016020 GO:0071944	cell periphery; cytoplasm; cytosol; membrane; nucleus	PF00254 PF00515	FKBP-type peptidyl-prolyl cis-trans isomerase; Tetratricopeptide repeat	PTHR10516	PEPTIDYL-PROLYL CIS-TRANS ISOMERASE	KOG0543	FKBP-type_peptidyl-prolyl_cis-trans_isomerase
Glyma.08G346800	468	UniRef100_I1KZ22 Uncharacterized protein n=1 Tax=Glycine max RepID=I1KZ22_SOYBN	0	100	UniRef100_G7LF67 Beta-1 3-glucanase n=1 Tax=Medicago truncatula RepID=G7LF67_MEDTR	0	100.86	AT3G07320.1|Symbols:|O-Glycosyl hydrolases family 17 protein|chr3:2332324-2333925 REVERSE LENGTH=460	0	97.17	GO:0005975	carbohydrate metabolic process	GO:0003824 GO:0004553 GO:0043169	catalytic activity; cation binding; hydrolase activity, hydrolyzing O-glycosyl compounds	GO:0005886 GO:0009505 GO:0009506	plant-type cell wall; plasma membrane; plasmodesma	PF07983 PF00332	X8 domain; Glycosyl hydrolases family 17	PTHR16631	FAMILY NOT NAMED	NA	NA
Glyma.08G346900	380	UniRef100_I1KZ23 Uncharacterized protein n=1 Tax=Glycine max RepID=I1KZ23_SOYBN	0	100	UniRef100_Q9S7A6 F21O3.2 protein n=1 Tax=Arabidopsis thaliana RepID=Q9S7A6_ARATH	2e-113	92.39	AT3G07310.1|Symbols:|Protein of unknown function (DUF760)|chr3:2328057-2329677 REVERSE LENGTH=368	2e-116	92.39	GO:0008150 GO:0009740 GO:0010162	biological process; gibberellic acid mediated signaling pathway; seed dormancy process	GO:0003674	molecular function	GO:0009507	chloroplast	PF05542	Protein of unknown function (DUF760)	NA	NA	NA	NA
Glyma.08G347000	1462	UniRef100_I1KZ24 Uncharacterized protein n=1 Tax=Glycine max RepID=I1KZ24_SOYBN	0	99.12	UniRef100_G7K4H3 Multidrug resistance protein ABC transporter family n=1 Tax=Medicago truncatula RepID=G7K4H3_MEDTR	0	95.46	AT3G13080.1|Symbols:ATMRP3, MRP3, ABCC3|multidrug resistance-associated protein 3|chr3:4196019-4201250 REVERSE LENGTH=1514	0	95.97	GO:0006810 GO:0055085	transmembrane transport; transport	GO:0000166 GO:0005524 GO:0010290 GO:0015431 GO:0016887 GO:0017111 GO:0042626	ATP binding; ATPase activity; ATPase activity, coupled to transmembrane movement of substances; chlorophyll catabolite transmembrane transporter activity; glutathione S-conjugate-exporting ATPase activity; nucleoside-triphosphatase activity; nucleotide binding	GO:0000325 GO:0005773 GO:0005774 GO:0005886 GO:0009506 GO:0016021 GO:0048046	apoplast; integral to membrane; plant-type vacuole; plasma membrane; plasmodesma; vacuolar membrane; vacuole	PF00664 PF00005	ABC transporter transmembrane region; ABC transporter	PTHR24223	FAMILY NOT NAMED	KOG0054	Multidrug_resistance-associated_protein/mitoxantrone_resistance_protein,_ABC_superfamily
Glyma.08G347100	151	UniRef100_I1KZ25 Uncharacterized protein n=1 Tax=Glycine max RepID=I1KZ25_SOYBN	2e-99	100	NA	NA	NA	NA	NA	NA	NA	NA	NA	NA	NA	NA	NA	NA	NA	NA	NA	NA
Glyma.08G347200	290	UniRef100_K7LAM8 Uncharacterized protein n=1 Tax=Glycine max RepID=K7LAM8_SOYBN	0	100	UniRef100_G7JTJ5 Global transcription factor group n=1 Tax=Medicago truncatula RepID=G7JTJ5_MEDTR	8e-24	92.88	AT5G46550.1|Symbols:|DNA-binding bromodomain-containing protein|chr5:18884439-18886503 REVERSE LENGTH=494	3e-14	21.26	NA	NA	GO:0003677	DNA binding	GO:0005634	nucleus	PF00439	Bromodomain	NA	NA	NA	NA
Glyma.08G347300	330	UniRef100_I1KZ26 Uncharacterized protein n=1 Tax=Glycine max RepID=I1KZ26_SOYBN	0	100	UniRef100_G7L063 Quinone-oxidoreductase-like protein n=1 Tax=Medicago truncatula RepID=G7L063_MEDTR	0	100	AT4G13010.1|Symbols:|Oxidoreductase, zinc-binding dehydrogenase family protein|chr4:7600682-7602567 FORWARD LENGTH=329	1e-171	99.7	GO:0055114	oxidation-reduction process	GO:0000166 GO:0008270 GO:0016491	nucleotide binding; oxidoreductase activity; zinc ion binding	GO:0005737 GO:0005773 GO:0005886 GO:0009507 GO:0009535 GO:0009941	chloroplast; chloroplast envelope; chloroplast thylakoid membrane; cytoplasm; plasma membrane; vacuole	PF08240 PF00107	Alcohol dehydrogenase GroES-like domain; Zinc-binding dehydrogenase	PTHR11695	ALCOHOL DEHYDROGENASE RELATED	KOG1198	Zinc-binding_oxidoreductase
Glyma.08G347400	458	UniRef100_I1KZ27 Uncharacterized protein n=1 Tax=Glycine max RepID=I1KZ27_SOYBN	0	100	UniRef100_G7L058 GTP cyclohydrolase I n=1 Tax=Medicago truncatula RepID=G7L058_MEDTR	0	100	AT3G07270.1|Symbols:|GTP cyclohydrolase I|chr3:2315451-2317059 FORWARD LENGTH=466	0	96.14	GO:0009058 GO:0046654	biosynthetic process; tetrahydrofolate biosynthetic process	GO:0003934	GTP cyclohydrolase I activity	GO:0005634 GO:0005737	cytoplasm; nucleus	PF01227	GTP cyclohydrolase I	PTHR11109	GTP CYCLOHYDROLASE I	KOG2698	GTP_cyclohydrolase_I
Glyma.08G347500	89	NA	NA	NA	NA	NA	NA	NA	NA	NA	NA	NA	NA	NA	NA	NA	NA	NA	NA	NA	NA	NA
Glyma.08G347600	254	UniRef100_I1KZ28 Uncharacterized protein n=1 Tax=Glycine max RepID=I1KZ28_SOYBN	0	100	UniRef100_G7L053 Cyclin-C1-2 n=1 Tax=Medicago truncatula RepID=G7L053_MEDTR	2e-166	100	AT5G48630.1|Symbols:|Cyclin family protein|chr5:19721663-19723200 REVERSE LENGTH=253	2e-145	100	GO:0000079 GO:0006355 GO:0010440 GO:0051726	regulation of cell cycle; regulation of cyclin-dependent protein serine/threonine kinase activity; regulation of transcription, DNA-dependent; stomatal lineage progression	GO:0004693 GO:0019901	cyclin-dependent protein serine/threonine kinase activity; protein kinase binding	GO:0005634 GO:0016591	DNA-directed RNA polymerase II, holoenzyme; nucleus	PF00134	Cyclin, N-terminal domain	PTHR10026	CYCLIN	KOG0794	CDK8_kinase-activating_protein_cyclin_C
Glyma.08G347700	509	UniRef100_UPI0003DE79C7 PREDICTED: beta-glucosidase 24-like n=1 Tax=Glycine max RepID=UPI0003DE79C7	0	101.4	UniRef100_G7KX08 Beta-glucosidase n=1 Tax=Medicago truncatula RepID=G7KX08_MEDTR	0	93.85	AT2G44480.1|Symbols:BGLU17|beta glucosidase 17|chr2:18359780-18363001 FORWARD LENGTH=517	1e-130	89.75	GO:0005975	carbohydrate metabolic process	GO:0003824 GO:0004553 GO:0043169	catalytic activity; cation binding; hydrolase activity, hydrolyzing O-glycosyl compounds	GO:0005576	extracellular region	PF00232	Glycosyl hydrolase family 1	PTHR10353	GLYCOSYL HYDROLASE	KOG0626	Beta-glucosidase,_lactase_phlorizinhydrolase,_and_related_proteins
Glyma.08G347800	463	UniRef100_I1KZ32 Uncharacterized protein n=1 Tax=Glycine max RepID=I1KZ32_SOYBN	0	100	UniRef100_G7L050 Ras GTPase-activating protein-binding protein n=1 Tax=Medicago truncatula RepID=G7L050_MEDTR	0	87.93	AT3G25150.1|Symbols:|Nuclear transport factor 2 (NTF2) family protein with RNA binding (RRM-RBD-RNP motifs) domain|chr3:9157161-9159362 REVERSE LENGTH=488	7e-126	92.83	GO:0006810 GO:0006913 GO:0009664 GO:0042545 GO:0048573	cell wall modification; nucleocytoplasmic transport; photoperiodism, flowering; plant-type cell wall organization; transport	GO:0000166 GO:0003676 GO:0003723	RNA binding; nucleic acid binding; nucleotide binding	GO:0005622 GO:0005737 GO:0009507	chloroplast; cytoplasm; intracellular	PF00076 PF02136	RNA recognition motif. (a.k.a. RRM, RBD, or RNP domain); Nuclear transport factor 2 (NTF2) domain	PTHR10693	RAS GTPASE-ACTIVATING PROTEIN-BINDING PROTEIN	KOG0116	RasGAP_SH3_binding_protein_rasputin,_contains_NTF2_and_RRM_domains
Glyma.08G347900	166	UniRef100_K7LAN2 Uncharacterized protein n=1 Tax=Glycine max RepID=K7LAN2_SOYBN	6e-118	100	UniRef100_K7N3V1 Serine/threonine-protein kinase n=1 Tax=Glycine max RepID=K7N3V1_SOYBN	4e-32	7.88	NA	NA	NA	NA	NA	NA	NA	NA	NA	NA	NA	NA	NA	NA	NA
Glyma.08G348000	557	UniRef100_I1KZ34 Uncharacterized protein n=1 Tax=Glycine max RepID=I1KZ34_SOYBN	0	100	UniRef100_Q9LSG3 Galacturonosyltransferase 8 n=1 Tax=Arabidopsis thaliana RepID=GAUT8_ARATH	0	88.55	AT3G25140.1|Symbols:GAUT8, QUA1|Nucleotide-diphospho-sugar transferases superfamily protein|chr3:9154748-9156642 FORWARD LENGTH=559	0	88.55	GO:0010289 GO:0016051 GO:0045489	carbohydrate biosynthetic process; homogalacturonan biosynthetic process; pectin biosynthetic process	GO:0016757 GO:0016758 GO:0047262	polygalacturonate 4-alpha-galacturonosyltransferase activity; transferase activity, transferring glycosyl groups; transferase activity, transferring hexosyl groups	GO:0005739 GO:0005768 GO:0005794 GO:0005802	Golgi apparatus; endosome; mitochondrion; trans-Golgi network	PF01501	Glycosyl transferase family 8	PTHR13778	GLYCOSYLTRANSFERASE 8 DOMAIN-CONTAINING PROTEIN	NA	NA
Glyma.08G348100	237	UniRef100_UPI00023CAC1B PREDICTED: uncharacterized protein LOC102663802 n=1 Tax=Glycine max RepID=UPI00023CAC1B	8e-161	46.27	UniRef100_Q9LSG4 Genomic DNA, chromosome 3, P1 clone: MJL12 n=1 Tax=Arabidopsis thaliana RepID=Q9LSG4_ARATH	1e-36	42.36	AT3G25130.1|Symbols:|unknown protein; FUNCTIONS IN: molecular_function unknown; INVOLVED IN: biological_process unknown; LOCATED IN: plasma membrane; EXPRESSED IN: 17 plant structures; EXPRESSED DURING: 9 growth stages; Has 3885 Blast hits to 2658 proteins in 280 species: Archae - 12; Bacteria - 208; Metazoa - 970; Fungi - 222; Plants - 148; Viruses - 11; Other Eukaryotes - 2314 (source: NCBI BLi…	2e-39	42.36	GO:0008150	biological process	GO:0003674	molecular function	GO:0005886 GO:0009507	chloroplast; plasma membrane	NA	NA	NA	NA	NA	NA
Glyma.08G348200	61	UniRef100_I1KZ37 Uncharacterized protein n=1 Tax=Glycine max RepID=I1KZ37_SOYBN	2e-34	100	UniRef100_Q09020 Wound-induced basic protein n=1 Tax=Phaseolus vulgaris RepID=PR4_PHAVU	6e-19	127.66	AT3G07230.1|Symbols:|wound-responsive protein-related|chr3:2299920-2300183 FORWARD LENGTH=46	5e-16	130.43	GO:0008150	biological process	GO:0003674	molecular function	GO:0005634 GO:0005829	cytosol; nucleus	PF08186	Wound-inducible basic protein family	NA	NA	NA	NA
Glyma.08G348300	229	UniRef100_I1KZ38 Uncharacterized protein n=1 Tax=Glycine max RepID=I1KZ38_SOYBN	3e-169	100	UniRef100_B6U166 DNA binding protein n=1 Tax=Zea mays RepID=B6U166_MAIZE	3e-55	86.04	AT4G13040.1|Symbols:|Integrase-type DNA-binding superfamily protein|chr4:7614100-7615310 FORWARD LENGTH=226	1e-43	77.43	GO:0006355	regulation of transcription, DNA-dependent	GO:0003677 GO:0003700	DNA binding; sequence-specific DNA binding transcription factor activity	GO:0005634	nucleus	PF00847	AP2 domain	NA	NA	NA	NA
Glyma.08G348400	320	UniRef100_I1KZ40 Uncharacterized protein n=1 Tax=Glycine max RepID=I1KZ40_SOYBN	0	100	UniRef100_B9GQL4 Forkhead-associated domain-containing family protein n=1 Tax=Populus trichocarpa RepID=B9GQL4_POPTR	1e-165	100	AT3G07220.1|Symbols:|SMAD/FHA domain-containing protein _x0001_|chr3:2297968-2299407 FORWARD LENGTH=320	5e-156	99.69	GO:0008150	biological process	NA	NA	GO:0005634	nucleus	PF00498	FHA domain	PTHR13233	MICROSPHERULE PROTEIN 1	NA	NA
Glyma.08G348500	482	UniRef100_I1KZ41 Uncharacterized protein n=1 Tax=Glycine max RepID=I1KZ41_SOYBN	0	100	UniRef100_Q5IFH8 Triterpene UDP-glucosyl transferase UGT73K1 n=1 Tax=Medicago truncatula RepID=Q5IFH8_MEDTR	3e-158	95.66	AT2G15490.1|Symbols:UGT73B4|UDP-glycosyltransferase 73B4|chr2:6761750-6763398 FORWARD LENGTH=484	1e-98	94.01	GO:0008152 GO:0009407 GO:0009723 GO:0010583 GO:0051707	metabolic process; response to cyclopentenone; response to ethylene stimulus; response to other organism; toxin catabolic process	GO:0008194 GO:0016757 GO:0016758 GO:0035251 GO:0080043 GO:0080044	UDP-glucosyltransferase activity; UDP-glycosyltransferase activity; quercetin 3-O-glucosyltransferase activity; quercetin 7-O-glucosyltransferase activity; transferase activity, transferring glycosyl groups; transferase activity, transferring hexosyl groups	GO:0005829	cytosol	PF00201	UDP-glucoronosyl and UDP-glucosyl transferase	PTHR11926	GLUCOSYL/GLUCURONOSYL TRANSFERASES	KOG1192	UDP-glucuronosyl_and_UDP-glucosyl_transferase
Glyma.08G348600	403	UniRef100_I1KZ42 Uncharacterized protein n=2 Tax=Glycine max RepID=I1KZ42_SOYBN	0	100	UniRef100_E9M5F7 Glycosyltransferase GT18P15 n=1 Tax=Pueraria montana var. lobata RepID=E9M5F7_PUEML	1e-130	80.12	AT2G15490.3|Symbols:UGT73B4|UDP-glycosyltransferase 73B4|chr2:6761750-6763398 FORWARD LENGTH=481	5e-83	81.91	GO:0008152 GO:0009407 GO:0009723 GO:0010583 GO:0051707	metabolic process; response to cyclopentenone; response to ethylene stimulus; response to other organism; toxin catabolic process	GO:0008194 GO:0016757 GO:0016758 GO:0035251 GO:0080043 GO:0080044	UDP-glucosyltransferase activity; UDP-glycosyltransferase activity; quercetin 3-O-glucosyltransferase activity; quercetin 7-O-glucosyltransferase activity; transferase activity, transferring glycosyl groups; transferase activity, transferring hexosyl groups	GO:0005829	cytosol	PF00201	UDP-glucoronosyl and UDP-glucosyl transferase	PTHR11926	GLUCOSYL/GLUCURONOSYL TRANSFERASES	NA	NA
Glyma.08G348700	131	UniRef100_I1KZ43 Protein yippee-like n=1 Tax=Glycine max RepID=I1KZ43_SOYBN	4e-92	100	UniRef100_I1KZ43 Protein yippee-like n=1 Tax=Glycine max RepID=I1KZ43_SOYBN	4e-92	100	AT4G18593.1|Symbols:|dual specificity protein phosphatase-related|chr4:10238154-10238698 FORWARD LENGTH=142	3e-58	89.44	GO:0000188 GO:0006470 GO:0043405	inactivation of MAPK activity; protein dephosphorylation; regulation of MAP kinase activity	GO:0008138 GO:0033549	MAP kinase phosphatase activity; protein tyrosine/serine/threonine phosphatase activity	GO:0005634	nucleus	NA	NA	PTHR10159	DUAL SPECIFICITY PROTEIN PHOSPHATASE	NA	NA
Glyma.08G348800	71	UniRef100_K7LAN6 Uncharacterized protein n=1 Tax=Glycine max RepID=K7LAN6_SOYBN	8e-44	100	NA	NA	NA	NA	NA	NA	NA	NA	NA	NA	NA	NA	NA	NA	NA	NA	NA	NA
Glyma.08G348900	380	UniRef100_I1KZ45 Uncharacterized protein n=1 Tax=Glycine max RepID=I1KZ45_SOYBN	0	100	UniRef100_G7KXG4 F-box/FBD/LRR-repeat protein n=1 Tax=Medicago truncatula RepID=G7KXG4_MEDTR	2e-62	95.4	AT4G26340.1|Symbols:|F-box/RNI-like/FBD-like domains-containing protein|chr4:13324130-13325559 FORWARD LENGTH=419	2e-34	89.26	GO:0008150	biological process	GO:0003674	molecular function	GO:0005634	nucleus	PF00646 PF08387	F-box domain; FBD	NA	NA	NA	NA
Glyma.08G349000	90	UniRef100_I1KZ46 Uncharacterized protein n=1 Tax=Glycine max RepID=I1KZ46_SOYBN	1e-56	100	UniRef100_Q8LEQ4 Dolichyl-phosphate mannosy synthase 3 n=1 Tax=Arabidopsis thaliana RepID=Q8LEQ4_ARATH	2e-45	100	AT1G48140.1|Symbols:|dolichol-phosphate mannosyltransferase-related|chr1:17783402-17783914 FORWARD LENGTH=89	3e-48	100	GO:0008150 GO:0009853	biological process; photorespiration	GO:0004582	dolichyl-phosphate beta-D-mannosyltransferase activity	GO:0005576 GO:0005739 GO:0005783 GO:0033185	dolichol-phosphate-mannose synthase complex; endoplasmic reticulum; extracellular region; mitochondrion	PF08285	Dolichol-phosphate mannosyltransferase subunit 3 (DPM3)	PTHR16433	FAMILY NOT NAMED	NA	NA
Glyma.08G349100	556	UniRef100_K7LAN7 Uncharacterized protein n=1 Tax=Glycine max RepID=K7LAN7_SOYBN	0	100	NA	NA	NA	AT3G07210.1|Symbols:|unknown protein; Has 97 Blast hits to 85 proteins in 31 species: Archae - 0; Bacteria - 14; Metazoa - 7; Fungi - 19; Plants - 37; Viruses - 0; Other Eukaryotes - 20 (source: NCBI BLink).|chr3:2293000-2295119 REVERSE LENGTH=547	0	100.91	GO:0008150	biological process	GO:0003674	molecular function	GO:0005634	nucleus	NA	NA	NA	NA	NA	NA
Glyma.08G349200	385	UniRef100_I1KZ48 Uncharacterized protein n=1 Tax=Glycine max RepID=I1KZ48_SOYBN	0	93.43	UniRef100_A9UFC5 Acyl-ACP thioesterase n=1 Tax=Jatropha curcas RepID=A9UFC5_JATCU	4e-179	104.07	AT3G25110.1|Symbols:AtFaTA, FaTA|fatA acyl-ACP thioesterase|chr3:9146589-9148273 REVERSE LENGTH=362	7e-174	105.25	GO:0006633	fatty acid biosynthetic process	GO:0000036 GO:0016297 GO:0016790	ACP phosphopantetheine attachment site binding involved in fatty acid biosynthetic process; acyl-[acyl-carrier-protein] hydrolase activity; thiolester hydrolase activity	GO:0009507	chloroplast	PF01643	Acyl-ACP thioesterase	NA	NA	NA	NA
Glyma.08G349300	96	UniRef100_K7LAN8 Uncharacterized protein n=1 Tax=Glycine max RepID=K7LAN8_SOYBN	9e-63	100	NA	NA	NA	NA	NA	NA	NA	NA	NA	NA	NA	NA	NA	NA	NA	NA	NA	NA
Glyma.08G349400	593	UniRef100_K7LAN9 Uncharacterized protein n=1 Tax=Glycine max RepID=K7LAN9_SOYBN	0	100	UniRef100_Q9LSG6 CDC45 (Cell division cycle 45)-like protein n=1 Tax=Arabidopsis thaliana RepID=Q9LSG6_ARATH	0	99.33	AT3G25100.1|Symbols:CDC45|cell division cycle 45|chr3:9144292-9146082 FORWARD LENGTH=596	0	99.33	GO:0006260 GO:0006261 GO:0006270 GO:0006279 GO:0006306 GO:0008283 GO:0048229 GO:0051567	DNA-dependent DNA replication; DNA methylation; DNA replication; DNA replication initiation; cell proliferation; gametophyte development; histone H3-K9 methylation; premeiotic DNA replication	GO:0003674	molecular function	GO:0005575	cellular component	PF02724	CDC45-like protein	PTHR10507	CDC45-RELATED PROTEIN	KOG2475	CDC45_(cell_division_cycle_45)-like_protein
Glyma.08G349500	263	UniRef100_C6TNP3 RIN4d protein n=1 Tax=Glycine max RepID=C6TNP3_SOYBN	2e-179	99.19	UniRef100_C6TNP3 RIN4d protein n=1 Tax=Glycine max RepID=C6TNP3_SOYBN	2e-179	99.19	AT3G25070.1|Symbols:RIN4|RPM1 interacting protein 4|chr3:9132458-9133747 FORWARD LENGTH=211	4e-40	115.64	GO:0002237 GO:0006468 GO:0009617 GO:0009626 GO:0009816 GO:0010204 GO:0034051 GO:0045087	defense response signaling pathway, resistance gene-independent; defense response to bacterium, incompatible interaction; innate immune response; negative regulation of plant-type hypersensitive response; plant-type hypersensitive response; protein phosphorylation; response to bacterium; response to molecule of bacterial origin	GO:0005515	protein binding	GO:0005634 GO:0005886 GO:0016020 GO:0019897	extrinsic to plasma membrane; membrane; nucleus; plasma membrane	PF05627	Cleavage site for pathogenic type III effector avirulence factor Avr	NA	NA	NA	NA
Glyma.08G349600	219	UniRef100_I1KZ52 Uncharacterized protein n=2 Tax=Glycine max RepID=I1KZ52_SOYBN	4e-151	100	UniRef100_Q9FJK4 B-cell receptor-associated protein 31-like protein n=2 Tax=Arabidopsis thaliana RepID=Q9FJK4_ARATH	9e-94	98.17	AT3G07190.1|Symbols:|B-cell receptor-associated protein 31-like|chr3:2285979-2287155 REVERSE LENGTH=220	5e-99	97.27	GO:0006886	intracellular protein transport	GO:0003674	molecular function	GO:0005783 GO:0009507 GO:0016021	chloroplast; endoplasmic reticulum; integral to membrane	PF05266 PF05529	Protein of unknown function (DUF724); B-cell receptor-associated protein 31-like	PTHR12701	BCR-ASSOCIATED PROTEIN, BAP	KOG1962	B-cell_receptor-associated_protein_and_related_proteins
Glyma.08G349700	580	UniRef100_I1KZ53 Uncharacterized protein n=1 Tax=Glycine max RepID=I1KZ53_SOYBN	0	100	UniRef100_Q9SFU8 T1B9.16 protein n=1 Tax=Arabidopsis thaliana RepID=Q9SFU8_ARATH	0	86.12	AT3G07180.1|Symbols:|GPI transamidase component PIG-S-related|chr3:2282455-2285475 REVERSE LENGTH=599	0	95.33	GO:0008150	biological process	GO:0003674	molecular function	GO:0005634 GO:0005774 GO:0005783	endoplasmic reticulum; nucleus; vacuolar membrane	PF10510	Phosphatidylinositol-glycan biosynthesis class S protein	PTHR21072	FAMILY NOT NAMED	KOG2459	GPI_transamidase_complex,_GPI17/PIG-S_component,_involved_in_glycosylphosphatidylinositol_anchor_biosynthesis
Glyma.08G349800	586	UniRef100_I1KZ54 Uncharacterized protein n=1 Tax=Glycine max RepID=I1KZ54_SOYBN	0	100	UniRef100_B9GRF3 Pentatricopeptide repeat-containing family protein n=1 Tax=Populus trichocarpa RepID=B9GRF3_POPTR	0	56.7	AT1G06150.1|Symbols:EMB1444|basic helix-loop-helix (bHLH) DNA-binding superfamily protein|chr1:1867129-1873194 REVERSE LENGTH=1322	0	40.85	NA	NA	GO:0003700	sequence-specific DNA binding transcription factor activity	GO:0005634 GO:0009507	chloroplast; nucleus	PF01535	PPR repeat	PTHR24015	FAMILY NOT NAMED	NA	NA
Glyma.08G349900	202	UniRef100_I1KZ55 Uncharacterized protein n=1 Tax=Glycine max RepID=I1KZ55_SOYBN	7e-144	100	UniRef100_B9GQK4 Sterile alpha motif domain-containing family protein n=1 Tax=Populus trichocarpa RepID=B9GQK4_POPTR	4e-76	104.15	AT3G07170.1|Symbols:|Sterile alpha motif (SAM) domain-containing protein|chr3:2280428-2282097 FORWARD LENGTH=203	2e-77	98.52	GO:0008150	biological process	GO:0016757	transferase activity, transferring glycosyl groups	GO:0005737	cytoplasm	PF00536	SAM domain (Sterile alpha motif)	PTHR10627	SCP160	KOG4374	RNA-binding_protein_Bicaudal-C
Glyma.08G350000	305	UniRef100_I1KZ59 Uncharacterized protein n=2 Tax=Glycine max RepID=I1KZ59_SOYBN	0	100	UniRef100_B9GQJ9 Xyloglucan endotransglucosylase/hydrolase protein 3 n=1 Tax=Populus trichocarpa RepID=B9GQJ9_POPTR	3e-130	99.26	AT4G13090.1|Symbols:XTH2|xyloglucan endotransglucosylase/hydrolase 2|chr4:7631535-7632870 REVERSE LENGTH=292	2e-120	97.6	GO:0005975 GO:0006073	carbohydrate metabolic process; cellular glucan metabolic process	GO:0004553 GO:0016762 GO:0016798	hydrolase activity, acting on glycosyl bonds; hydrolase activity, hydrolyzing O-glycosyl compounds; xyloglucan:xyloglucosyl transferase activity	GO:0005576 GO:0005618 GO:0048046	apoplast; cell wall; extracellular region	PF00722 PF06955	Glycosyl hydrolases family 16; Xyloglucan endo-transglycosylase (XET) C-terminus	PTHR10963	GLYCOSYL HYDROLASE-RELATED	NA	NA
Glyma.08G350100	154	UniRef100_UPI0003DEAAA6 PREDICTED: uncharacterized protein LOC100820083 isoform X1 n=1 Tax=Glycine max RepID=UPI0003DEAAA6	5e-105	100	NA	NA	NA	NA	NA	NA	NA	NA	NA	NA	NA	NA	NA	NA	NA	NA	NA	NA
Glyma.08G350200	81	UniRef100_K7LAP1 Uncharacterized protein n=1 Tax=Glycine max RepID=K7LAP1_SOYBN	1e-51	100	NA	NA	NA	NA	NA	NA	NA	NA	NA	NA	NA	NA	NA	NA	NA	NA	NA	NA
Glyma.08G350300	50	UniRef100_K7LAP2 Uncharacterized protein n=1 Tax=Glycine max RepID=K7LAP2_SOYBN	1e-27	100	NA	NA	NA	NA	NA	NA	NA	NA	NA	NA	NA	NA	NA	NA	NA	NA	NA	NA
Glyma.08G350400	396	UniRef100_I1KZ60 Uncharacterized protein n=2 Tax=Glycine max RepID=I1KZ60_SOYBN	0	99.5	UniRef100_G7IYP6 F-box/kelch-repeat protein n=1 Tax=Medicago truncatula RepID=G7IYP6_MEDTR	4e-82	98.72	AT3G06240.1|Symbols:|F-box family protein|chr3:1887336-1888619 FORWARD LENGTH=427	9e-24	89.7	GO:0008150	biological process	GO:0003674	molecular function	GO:0005634	nucleus	PF00646	F-box domain	NA	NA	NA	NA
Glyma.08G350500	242	UniRef100_K7LAP3 Uncharacterized protein n=1 Tax=Glycine max RepID=K7LAP3_SOYBN	0	100	UniRef100_B9GQJ9 Xyloglucan endotransglucosylase/hydrolase protein 3 n=1 Tax=Populus trichocarpa RepID=B9GQJ9_POPTR	6e-36	41.54	AT4G13080.1|Symbols:XTH1|xyloglucan endotransglucosylase/hydrolase 1|chr4:7626612-7628367 REVERSE LENGTH=292	1e-32	41.78	GO:0005975 GO:0006073	carbohydrate metabolic process; cellular glucan metabolic process	GO:0004553 GO:0016762 GO:0016798	hydrolase activity, acting on glycosyl bonds; hydrolase activity, hydrolyzing O-glycosyl compounds; xyloglucan:xyloglucosyl transferase activity	GO:0005576 GO:0005618 GO:0048046	apoplast; cell wall; extracellular region	PF06955 PF00722	Xyloglucan endo-transglycosylase (XET) C-terminus; Glycosyl hydrolases family 16	NA	NA	NA	NA
Glyma.08G350600	118	UniRef100_I1KZ61 Uncharacterized protein n=1 Tax=Glycine max RepID=I1KZ61_SOYBN	1e-80	100	UniRef100_V9LY86 Small ubiquitin-like modifier 1.1 n=1 Tax=Brassica napus RepID=V9LY86_BRANA	1e-51	107.14	AT5G55160.2|Symbols:SUM2, SUMO 2, SUMO2, ATSUMO2|small ubiquitin-like modifier 2|chr5:22383747-22384772 REVERSE LENGTH=116	5e-57	93.1	GO:0000394 GO:0006094 GO:0007010 GO:0009086 GO:0009408 GO:0010498 GO:0016925	RNA splicing, via endonucleolytic cleavage and ligation; cytoskeleton organization; gluconeogenesis; methionine biosynthetic process; proteasomal protein catabolic process; protein sumoylation; response to heat	GO:0005515 GO:0031386	protein binding; protein tag	GO:0005634 GO:0005737	cytoplasm; nucleus	PF11976	Ubiquitin-2 like Rad60 SUMO-like	PTHR10562	SMALL UBIQUITIN-RELATED MODIFIER	KOG1769	Ubiquitin-like_proteins
Glyma.08G350700	412	UniRef100_K7LAP4 Uncharacterized protein n=2 Tax=Glycine max RepID=K7LAP4_SOYBN	0	100	UniRef100_B6U5U6 Protein binding protein n=1 Tax=Zea mays RepID=B6U5U6_MAIZE	9e-82	64.89	AT5G44280.1|Symbols:ATRING1A, RING1A|RING 1A|chr5:17836115-17839114 REVERSE LENGTH=522	9e-75	72.61	GO:0001709 GO:0010076 GO:0010077 GO:0010492 GO:0045814 GO:0045892	cell fate determination; maintenance of floral meristem identity; maintenance of inflorescence meristem identity; maintenance of shoot apical meristem identity; negative regulation of gene expression, epigenetic; negative regulation of transcription, DNA-dependent	GO:0005515 GO:0008270	protein binding; zinc ion binding	GO:0005634 GO:0035102	PRC1 complex; nucleus	PF00097	Zinc finger, C3HC4 type (RING finger)	PTHR10825	RING FINGER DOMAIN-CONTAINING, POLYCOMB GROUP COMPONENT	NA	NA
Glyma.08G350800	514	UniRef100_Q9XHC6 Beta-amyrin 24-hydroxylase n=1 Tax=Glycine max RepID=C93E1_SOYBN	0	100	UniRef100_Q9XHC6 Beta-amyrin 24-hydroxylase n=1 Tax=Glycine max RepID=C93E1_SOYBN	0	100	AT5G06900.1|Symbols:CYP93D1|cytochrome P450, family 93, subfamily D, polypeptide 1|chr5:2136160-2137925 REVERSE LENGTH=507	4e-132	100	GO:0055114	oxidation-reduction process	GO:0005506 GO:0009055 GO:0016705 GO:0019825 GO:0020037	electron carrier activity; heme binding; iron ion binding; oxidoreductase activity, acting on paired donors, with incorporation or reduction of molecular oxygen; oxygen binding	NA	NA	PF00067	Cytochrome P450	PTHR24298	FAMILY NOT NAMED	KOG0156	Cytochrome_P450_CYP2_subfamily
Glyma.08G350900	356	UniRef100_K7LAP6 Uncharacterized protein n=2 Tax=Glycine max RepID=K7LAP6_SOYBN	0	100	UniRef100_G7J8R9 Zinc finger-like protein n=1 Tax=Medicago truncatula RepID=G7J8R9_MEDTR	3e-122	100.88	AT3G07120.1|Symbols:|RING/U-box superfamily protein|chr3:2254560-2255642 FORWARD LENGTH=360	3e-52	93.89	NA	NA	GO:0008270	zinc ion binding	GO:0005634	nucleus	NA	NA	PTHR12183	UNCHARACTERIZED RING ZINC FINGER-CONTAINING PROTEIN	NA	NA
Glyma.08G351000	548	UniRef100_Q93XG4 Phytase n=2 Tax=Glycine max RepID=Q93XG4_SOYBN	0	100	UniRef100_Q93XG4 Phytase n=2 Tax=Glycine max RepID=Q93XG4_SOYBN	0	100	AT3G07130.1|Symbols:ATPAP15, PAP15|purple acid phosphatase 15|chr3:2255763-2257981 REVERSE LENGTH=532	0	96.62	GO:0009845 GO:0009846	pollen germination; seed germination	GO:0003993 GO:0004722 GO:0016787 GO:0046872	acid phosphatase activity; hydrolase activity; metal ion binding; protein serine/threonine phosphatase activity	GO:0005576	extracellular region	PF00149	Calcineurin-like phosphoesterase	PTHR22953	ACID PHOSPHATASE RELATED	KOG1378	Purple_acid_phosphatase
Glyma.08G351100	307	UniRef100_K7LAQ0 Uncharacterized protein n=1 Tax=Glycine max RepID=K7LAQ0_SOYBN	0	100	UniRef100_Q6NLW5 Protein XRI1 n=2 Tax=Arabidopsis thaliana RepID=XRI1_ARATH	1e-76	102	AT5G48720.2|Symbols:XRI, XRI1|x-ray induced transcript 1|chr5:19759233-19761621 FORWARD LENGTH=300	1e-79	102	GO:0006281 GO:0006302 GO:0006355 GO:0007140 GO:0007143 GO:0009165 GO:0009555 GO:0010165 GO:0010332 GO:0043687 GO:0045893	DNA repair; double-strand break repair; female meiosis; male meiosis; nucleotide biosynthetic process; pollen development; positive regulation of transcription, DNA-dependent; post-translational protein modification; regulation of transcription, DNA-dependent; response to X-ray; response to gamma radiation	GO:0003674 GO:0005515	molecular function; protein binding	GO:0005634	nucleus	NA	NA	NA	NA	NA	NA
Glyma.08G351200	216	UniRef100_C6TCM4 ER lumen protein retaining receptor n=1 Tax=Glycine max RepID=C6TCM4_SOYBN	6e-155	100	UniRef100_C6TCM4 ER lumen protein retaining receptor n=1 Tax=Glycine max RepID=C6TCM4_SOYBN	6e-155	100	AT3G25040.1|Symbols:ERD2B|endoplasmic reticulum retention defective 2B|chr3:9124479-9126051 FORWARD LENGTH=215	1e-140	100	GO:0006084 GO:0006621 GO:0010204 GO:0015031 GO:0016126 GO:0016132 GO:0030244 GO:0048193	Golgi vesicle transport; acetyl-CoA metabolic process; brassinosteroid biosynthetic process; cellulose biosynthetic process; defense response signaling pathway, resistance gene-independent; protein retention in ER lumen; protein transport; sterol biosynthetic process	GO:0004872 GO:0046923	ER retention sequence binding; receptor activity	GO:0005739 GO:0005794 GO:0016021	Golgi apparatus; integral to membrane; mitochondrion	PF00810	ER lumen protein retaining receptor	PTHR10585	ER LUMEN PROTEIN RETAINING RECEPTOR	KOG3106	ER_lumen_protein_retaining_receptor
Glyma.08G351300	379	UniRef100_I1N257 Uncharacterized protein n=1 Tax=Glycine max RepID=I1N257_SOYBN	2e-166	100.81	UniRef100_G7KTX1 F-box protein n=1 Tax=Medicago truncatula RepID=G7KTX1_MEDTR	4e-69	87.24	AT4G26340.1|Symbols:|F-box/RNI-like/FBD-like domains-containing protein|chr4:13324130-13325559 FORWARD LENGTH=419	7e-35	89.26	GO:0008150	biological process	GO:0003674	molecular function	GO:0005634	nucleus	PF08387 PF00646	FBD; F-box domain	PTHR10706	F-BOX FAMILY PROTEIN	NA	NA
Glyma.08G351400	381	UniRef100_I1KZ71 Uncharacterized protein n=3 Tax=Glycine max RepID=I1KZ71_SOYBN	0	100	UniRef100_D2DW99 Cyclin-like F-box n=1 Tax=Phaseolus vulgaris RepID=D2DW99_PHAVU	3e-74	103.27	AT5G56370.2|Symbols:|F-box/RNI-like/FBD-like domains-containing protein|chr5:22836200-22837619 REVERSE LENGTH=421	7e-30	88.84	GO:0008150	biological process	GO:0003674	molecular function	GO:0005634	nucleus	PF00646 PF08387	F-box domain; FBD	NA	NA	NA	NA
Glyma.08G351500	155	UniRef100_K7LAQ3 Uncharacterized protein n=1 Tax=Glycine max RepID=K7LAQ3_SOYBN	3e-110	100	UniRef100_G7JXD0 Cyclin-like F-box n=1 Tax=Medicago truncatula RepID=G7JXD0_MEDTR	1e-14	36.16	AT3G49480.1|Symbols:|Protein with RNI-like/FBD-like domains|chr3:18342544-18343473 REVERSE LENGTH=309	3e-10	29.45	GO:0006863 GO:0008150	biological process; purine nucleobase transport	GO:0003674	molecular function	GO:0005634	nucleus	PF08387	FBD	NA	NA	NA	NA
Glyma.08G351600	95	NA	NA	NA	NA	NA	NA	NA	NA	NA	NA	NA	NA	NA	NA	NA	NA	NA	NA	NA	NA	NA
Glyma.08G351700	69	UniRef100_K7LAQ4 Uncharacterized protein (Fragment) n=1 Tax=Glycine max RepID=K7LAQ4_SOYBN	4e-38	68.69	UniRef100_Q9LRN7 Genomic DNA, chromosome 3, P1 clone:MUJ8 n=1 Tax=Arabidopsis thaliana RepID=Q9LRN7_ARATH	6e-10	32.69	AT3G24100.1|Symbols:|Uncharacterised protein family SERF|chr3:8703373-8704045 FORWARD LENGTH=69	5e-15	53.62	GO:0008150	biological process	GO:0003674	molecular function	NA	NA	PF04419	4F5 protein family	NA	NA	NA	NA
Glyma.08G351800	374	UniRef100_I1KZ72 Uncharacterized protein n=1 Tax=Glycine max RepID=I1KZ72_SOYBN	0	100	UniRef100_G7JKB4 1-aminocyclopropane-1-carboxylate oxidase-like protein n=1 Tax=Medicago truncatula RepID=G7JKB4_MEDTR	0	100	AT5G59540.1|Symbols:|2-oxoglutarate (2OG) and Fe(II)-dependent oxygenase superfamily protein|chr5:23996293-23997576 REVERSE LENGTH=366	2e-145	97.54	GO:0010167 GO:0015706 GO:0055114	nitrate transport; oxidation-reduction process; response to nitrate	GO:0016491 GO:0016706	oxidoreductase activity; oxidoreductase activity, acting on paired donors, with incorporation or reduction of molecular oxygen, 2-oxoglutarate as one donor, and incorporation of one atom each of oxygen into both donors	GO:0005737	cytoplasm	PF03171	2OG-Fe(II) oxygenase superfamily	PTHR10209	OXIDOREDUCTASE, 2OG-FE(II) OXYGENASE FAMILY PROTEIN	KOG0143	Iron/ascorbate_family_oxidoreductases
Glyma.08G351900	671	UniRef100_I1KZ74 Uncharacterized protein n=1 Tax=Glycine max RepID=I1KZ74_SOYBN	0	100	UniRef100_G7JKB4 1-aminocyclopropane-1-carboxylate oxidase-like protein n=1 Tax=Medicago truncatula RepID=G7JKB4_MEDTR	0	101.61	AT5G59540.1|Symbols:|2-oxoglutarate (2OG) and Fe(II)-dependent oxygenase superfamily protein|chr5:23996293-23997576 REVERSE LENGTH=366	3e-135	99.18	GO:0010167 GO:0015706 GO:0055114	nitrate transport; oxidation-reduction process; response to nitrate	GO:0016491 GO:0016706	oxidoreductase activity; oxidoreductase activity, acting on paired donors, with incorporation or reduction of molecular oxygen, 2-oxoglutarate as one donor, and incorporation of one atom each of oxygen into both donors	GO:0005737	cytoplasm	PF03171	2OG-Fe(II) oxygenase superfamily	PTHR10209	OXIDOREDUCTASE, 2OG-FE(II) OXYGENASE FAMILY PROTEIN	KOG0143	Iron/ascorbate_family_oxidoreductases
Glyma.08G352000	208	UniRef100_K7LAQ5 Uncharacterized protein (Fragment) n=1 Tax=Glycine max RepID=K7LAQ5_SOYBN	7e-151	100	UniRef100_G7LFE8 1-aminocyclopropane-1-carboxylate oxidase-like protein n=1 Tax=Medicago truncatula RepID=G7LFE8_MEDTR	8e-47	36.19	AT5G43450.1|Symbols:|2-oxoglutarate (2OG) and Fe(II)-dependent oxygenase superfamily protein|chr5:17457321-17458714 REVERSE LENGTH=362	5e-41	37.02	GO:0055114	oxidation-reduction process	GO:0009815 GO:0016491 GO:0016706	1-aminocyclopropane-1-carboxylate oxidase activity; oxidoreductase activity; oxidoreductase activity, acting on paired donors, with incorporation or reduction of molecular oxygen, 2-oxoglutarate as one donor, and incorporation of one atom each of oxygen into both donors	GO:0005737	cytoplasm	PF03171	2OG-Fe(II) oxygenase superfamily	PTHR10209	OXIDOREDUCTASE, 2OG-FE(II) OXYGENASE FAMILY PROTEIN	NA	NA
Glyma.08G352100	857	UniRef100_K7LAQ6 Serine/threonine-protein kinase n=5 Tax=Glycine max RepID=K7LAQ6_SOYBN	0	99.18	UniRef100_K7LAQ6 Serine/threonine-protein kinase n=5 Tax=Glycine max RepID=K7LAQ6_SOYBN	0	99.18	AT1G11330.1|Symbols:|S-locus lectin protein kinase family protein|chr1:3810372-3813416 FORWARD LENGTH=840	0	97.14	GO:0006468 GO:0048544	protein phosphorylation; recognition of pollen	GO:0004672 GO:0004674 GO:0004713 GO:0005524 GO:0016301 GO:0016772 GO:0030246	ATP binding; carbohydrate binding; kinase activity; protein kinase activity; protein serine/threonine kinase activity; protein tyrosine kinase activity; transferase activity, transferring phosphorus-containing groups	GO:0005886	plasma membrane	PF00954 PF00069 PF08276 PF01453	S-locus glycoprotein family; Protein kinase domain; PAN-like domain; D-mannose binding lectin	PTHR24420	LEUCINE-RICH REPEAT RECEPTOR-LIKE PROTEIN KINASE	KOG1187	Serine/threonine_protein_kinase
Glyma.08G352200	844	UniRef100_K7LAQ8 Serine/threonine-protein kinase n=1 Tax=Glycine max RepID=K7LAQ8_SOYBN	0	99.6	UniRef100_K7LAQ8 Serine/threonine-protein kinase n=1 Tax=Glycine max RepID=K7LAQ8_SOYBN	0	99.6	AT1G11330.1|Symbols:|S-locus lectin protein kinase family protein|chr1:3810372-3813416 FORWARD LENGTH=840	0	97.14	GO:0006468 GO:0048544	protein phosphorylation; recognition of pollen	GO:0004672 GO:0004674 GO:0004713 GO:0005524 GO:0016301 GO:0016772 GO:0030246	ATP binding; carbohydrate binding; kinase activity; protein kinase activity; protein serine/threonine kinase activity; protein tyrosine kinase activity; transferase activity, transferring phosphorus-containing groups	GO:0005886	plasma membrane	PF08276 PF01453 PF00954 PF07714	PAN-like domain; D-mannose binding lectin; S-locus glycoprotein family; Protein tyrosine kinase	PTHR24420	LEUCINE-RICH REPEAT RECEPTOR-LIKE PROTEIN KINASE	KOG1187	Serine/threonine_protein_kinase
Glyma.08G352300	841	UniRef100_I1KZ77 Serine/threonine-protein kinase n=1 Tax=Glycine max RepID=I1KZ77_SOYBN	0	100	UniRef100_I1KZ77 Serine/threonine-protein kinase n=1 Tax=Glycine max RepID=I1KZ77_SOYBN	0	100	AT1G11330.1|Symbols:|S-locus lectin protein kinase family protein|chr1:3810372-3813416 FORWARD LENGTH=840	0	96.79	GO:0006468 GO:0048544	protein phosphorylation; recognition of pollen	GO:0004672 GO:0004674 GO:0004713 GO:0005524 GO:0016301 GO:0016772 GO:0030246	ATP binding; carbohydrate binding; kinase activity; protein kinase activity; protein serine/threonine kinase activity; protein tyrosine kinase activity; transferase activity, transferring phosphorus-containing groups	GO:0005886	plasma membrane	PF07714 PF08276 PF00954 PF01453	Protein tyrosine kinase; PAN-like domain; S-locus glycoprotein family; D-mannose binding lectin	PTHR24420	LEUCINE-RICH REPEAT RECEPTOR-LIKE PROTEIN KINASE	KOG1187	Serine/threonine_protein_kinase
Glyma.08G352400	476	UniRef100_V7B3X6 Serine/threonine-protein kinase n=1 Tax=Phaseolus vulgaris RepID=V7B3X6_PHAVU	0	54.35	UniRef100_V7B3X6 Serine/threonine-protein kinase n=1 Tax=Phaseolus vulgaris RepID=V7B3X6_PHAVU	0	54.35	AT1G11300.1|Symbols:|protein serine/threonine kinases;protein kinases;ATP binding;sugar binding;kinases;carbohydrate binding|chr1:3794389-3800719 FORWARD LENGTH=1650	1e-129	28.42	GO:0006468 GO:0048544	protein phosphorylation; recognition of pollen	GO:0004672 GO:0004674 GO:0004713 GO:0005524 GO:0016301 GO:0016772 GO:0030246	ATP binding; carbohydrate binding; kinase activity; protein kinase activity; protein serine/threonine kinase activity; protein tyrosine kinase activity; transferase activity, transferring phosphorus-containing groups	GO:0005886	plasma membrane	PF07714 PF00954 PF01453	Protein tyrosine kinase; S-locus glycoprotein family; D-mannose binding lectin	PTHR24420	LEUCINE-RICH REPEAT RECEPTOR-LIKE PROTEIN KINASE	NA	NA
Glyma.08G352500	516	UniRef100_UPI0002337CB2 PREDICTED: pentatricopeptide repeat-containing protein At5g48730, chloroplastic-like n=1 Tax=Glycine max RepID=UPI0002337CB2	0	100	UniRef100_B9GQJ1 Pentatricopeptide repeat-containing family protein n=1 Tax=Populus trichocarpa RepID=B9GQJ1_POPTR	0	90.1	AT5G48730.1|Symbols:|Pentatricopeptide repeat (PPR) superfamily protein|chr5:19763152-19765136 FORWARD LENGTH=508	0	101.38	GO:0008150	biological process	NA	NA	NA	NA	PF01535	PPR repeat	PTHR24015	FAMILY NOT NAMED	NA	NA
Glyma.08G352600	2008	UniRef100_UPI0003DE8CBA PREDICTED: uncharacterized protein LOC100779997 isoform X2 n=1 Tax=Glycine max RepID=UPI0003DE8CBA	0	100	UniRef100_F4J7T3 Helicase/SANT-associated, DNA binding protein n=1 Tax=Arabidopsis thaliana RepID=F4J7T3_ARATH	0	94.53	AT3G24880.1|Symbols:|Helicase/SANT-associated, DNA binding protein|chr3:9086457-9095537 REVERSE LENGTH=1957	0	94.53	NA	NA	GO:0003677	DNA binding	GO:0005634	nucleus	PF07529	HSA	NA	NA	NA	NA
Glyma.08G352700	374	UniRef100_I1KZ80 Uncharacterized protein n=1 Tax=Glycine max RepID=I1KZ80_SOYBN	0	96.88	NA	NA	NA	AT3G23880.1|Symbols:|F-box and associated interaction domains-containing protein|chr3:8622061-8623155 REVERSE LENGTH=364	9e-14	98.35	GO:0008150	biological process	GO:0003674	molecular function	GO:0005634	nucleus	NA	NA	NA	NA	NA	NA
Glyma.08G352800	595	UniRef100_K7LAR3 Uncharacterized protein n=2 Tax=Glycine max RepID=K7LAR3_SOYBN	0	100	UniRef100_F4J7S8 Phosphatidylinositol/phosphatidylcholine transfer protein SFH9 n=1 Tax=Arabidopsis thaliana RepID=SFH9_ARATH	0	101.38	AT3G24840.1|Symbols:|Sec14p-like phosphatidylinositol transfer family protein|chr3:9067301-9070256 FORWARD LENGTH=579	0	101.38	GO:0006810	transport	GO:0005215	transporter activity	GO:0005622 GO:0005739	intracellular; mitochondrion	PF03765 PF00650	CRAL/TRIO, N-terminal domain; CRAL/TRIO domain	PTHR23324	SEC14 RELATED PROTEIN	KOG1471	Phosphatidylinositol_transfer_protein_SEC14_and_related_proteins
Glyma.08G352900	394	UniRef100_UPI00023CB2D6 PREDICTED: F-box/kelch-repeat protein At3g23880-like n=1 Tax=Glycine max RepID=UPI00023CB2D6	0	100	UniRef100_G7IYP6 F-box/kelch-repeat protein n=1 Tax=Medicago truncatula RepID=G7IYP6_MEDTR	1e-90	98.47	AT3G06240.1|Symbols:|F-box family protein|chr3:1887336-1888619 FORWARD LENGTH=427	8e-25	90.16	GO:0008150	biological process	GO:0003674	molecular function	GO:0005634	nucleus	PF00646	F-box domain	NA	NA	NA	NA
Glyma.08G353000	387	UniRef100_UPI00023C482C PREDICTED: F-box/kelch-repeat protein At3g23880-like n=1 Tax=Glycine max RepID=UPI00023C482C	0	100	UniRef100_G7IYP6 F-box/kelch-repeat protein n=1 Tax=Medicago truncatula RepID=G7IYP6_MEDTR	1e-79	96.93	AT3G06240.1|Symbols:|F-box family protein|chr3:1887336-1888619 FORWARD LENGTH=427	3e-22	89.46	GO:0008150	biological process	GO:0003674	molecular function	GO:0005634	nucleus	PF00646	F-box domain	NA	NA	NA	NA
Glyma.08G353100	362	UniRef100_K7LAR9 Uncharacterized protein n=2 Tax=Glycine max RepID=K7LAR9_SOYBN	0	100	NA	NA	NA	NA	NA	NA	NA	NA	NA	NA	NA	NA	NA	NA	NA	NA	NA	NA
Glyma.08G353200	141	UniRef100_I1KZ84 Uncharacterized protein n=1 Tax=Glycine max RepID=I1KZ84_SOYBN	2e-99	100	UniRef100_F4JZG1 Self-incompatibility S1 family protein n=2 Tax=Arabidopsis thaliana RepID=F4JZG1_ARATH	4e-10	88.16	AT5G12070.1|Symbols:|Plant self-incompatibility protein S1 family|chr5:3896950-3897408 REVERSE LENGTH=152	5e-13	88.16	GO:0008150	biological process	GO:0003674	molecular function	GO:0005576	extracellular region	PF05938	Plant self-incompatibility protein S1	NA	NA	NA	NA
Glyma.08G353300	141	UniRef100_I1KZ84 Uncharacterized protein n=1 Tax=Glycine max RepID=I1KZ84_SOYBN	6e-91	100	UniRef100_F4JZG1 Self-incompatibility S1 family protein n=2 Tax=Arabidopsis thaliana RepID=F4JZG1_ARATH	9e-09	65.13	AT5G12070.1|Symbols:|Plant self-incompatibility protein S1 family|chr5:3896950-3897408 REVERSE LENGTH=152	1e-11	65.13	GO:0008150	biological process	GO:0003674	molecular function	GO:0005576	extracellular region	PF05938	Plant self-incompatibility protein S1	NA	NA	NA	NA
Glyma.08G353400	141	UniRef100_I1KZ85 Uncharacterized protein n=1 Tax=Glycine max RepID=I1KZ85_SOYBN	2e-99	100	UniRef100_Q40975 S1 self-incompatibility protein n=1 Tax=Papaver rhoeas RepID=Q40975_9MAGN	5e-09	85.61	AT4G16195.1|Symbols:|Plant self-incompatibility protein S1 family|chr4:9173165-9173650 REVERSE LENGTH=161	2e-09	83.85	GO:0008150	biological process	GO:0003674	molecular function	GO:0005576	extracellular region	PF05938	Plant self-incompatibility protein S1	NA	NA	NA	NA
Glyma.08G353500	582	UniRef100_I1KZ86 Uncharacterized protein n=1 Tax=Glycine max RepID=I1KZ86_SOYBN	0	100	UniRef100_O24044 Laccase n=1 Tax=Liriodendron tulipifera RepID=O24044_LIRTU	0	96.24	AT5G60020.1|Symbols:LAC17, ATLAC17|laccase 17|chr5:24168072-24170223 FORWARD LENGTH=577	0	98.44	GO:0009698 GO:0009809 GO:0009832 GO:0010413 GO:0045492 GO:0046274 GO:0055114	glucuronoxylan metabolic process; lignin biosynthetic process; lignin catabolic process; oxidation-reduction process; phenylpropanoid metabolic process; plant-type cell wall biogenesis; xylan biosynthetic process	GO:0005507 GO:0016491 GO:0052716	copper ion binding; hydroquinone:oxygen oxidoreductase activity; oxidoreductase activity	GO:0005576 GO:0048046	apoplast; extracellular region	PF07731 PF07732 PF00394	Multicopper oxidase; Multicopper oxidase; Multicopper oxidase	PTHR11709	MULTI-COPPER OXIDASE	KOG1263	Multicopper_oxidases
Glyma.08G353600	411	UniRef100_I1KZ87 Uncharacterized protein n=1 Tax=Glycine max RepID=I1KZ87_SOYBN	0	100	UniRef100_B9GLR4 TMS membrane family protein n=1 Tax=Populus trichocarpa RepID=B9GLR4_POPTR	0	94.2	AT1G16180.2|Symbols:|Serinc-domain containing serine and sphingolipid biosynthesis protein|chr1:5540905-5542670 FORWARD LENGTH=412	0	94.9	GO:0006623 GO:0016192	protein targeting to vacuole; vesicle-mediated transport	GO:0003674	molecular function	GO:0016020	membrane	PF03348	Serine incorporator (Serinc)	PTHR10383	SERINE INCORPORATOR	KOG2592	Tumor_differentially_expressed_(TDE)_protein
Glyma.08G353700	113	NA	NA	NA	NA	NA	NA	NA	NA	NA	NA	NA	NA	NA	NA	NA	NA	NA	NA	NA	NA	NA
Glyma.08G353800	134	UniRef100_I1KZ90 Uncharacterized protein n=1 Tax=Glycine max RepID=I1KZ90_SOYBN	1e-92	100	NA	NA	NA	AT2G21195.1|Symbols:|unknown protein; Has 28 Blast hits to 28 proteins in 11 species: Archae - 0; Bacteria - 0; Metazoa - 0; Fungi - 0; Plants - 28; Viruses - 0; Other Eukaryotes - 0 (source: NCBI BLink).|chr2:9083191-9083687 FORWARD LENGTH=93	1e-25	61.29	GO:0006979	response to oxidative stress	GO:0003674	molecular function	GO:0005739	mitochondrion	NA	NA	NA	NA	NA	NA
Glyma.08G353900	207	UniRef100_I1KZ93 Uncharacterized protein n=1 Tax=Glycine max RepID=I1KZ93_SOYBN	7e-147	100	UniRef100_T2DNF1 60S ribosomal protein L13a n=1 Tax=Phaseolus vulgaris RepID=T2DNF1_PHAVU	7e-142	100	AT5G48760.2|Symbols:|Ribosomal protein L13 family protein|chr5:19771315-19772686 REVERSE LENGTH=206	3e-134	100	GO:0001510 GO:0006412 GO:0009664 GO:0042545	RNA methylation; cell wall modification; plant-type cell wall organization; translation	GO:0003735	structural constituent of ribosome	GO:0005737 GO:0005840 GO:0015934 GO:0022625 GO:0022626	cytoplasm; cytosolic large ribosomal subunit; cytosolic ribosome; large ribosomal subunit; ribosome	PF00572	Ribosomal protein L13	PTHR11545	RIBOSOMAL PROTEIN L13	KOG3204	60S_ribosomal_protein_L13a
Glyma.08G354000	207	UniRef100_C6T3K3 Uncharacterized protein n=1 Tax=Glycine max RepID=C6T3K3_SOYBN	5e-147	100	UniRef100_T2DNF1 60S ribosomal protein L13a n=1 Tax=Phaseolus vulgaris RepID=T2DNF1_PHAVU	2e-140	100	AT3G07110.1|Symbols:|Ribosomal protein L13 family protein|chr3:2252092-2253332 FORWARD LENGTH=206	4e-132	100	GO:0001510 GO:0006412	RNA methylation; translation	GO:0003735	structural constituent of ribosome	GO:0005730 GO:0005737 GO:0005840 GO:0009506 GO:0009507 GO:0015934 GO:0016020 GO:0022625 GO:0022626	chloroplast; cytoplasm; cytosolic large ribosomal subunit; cytosolic ribosome; large ribosomal subunit; membrane; nucleolus; plasmodesma; ribosome	PF00572	Ribosomal protein L13	PTHR11545	RIBOSOMAL PROTEIN L13	KOG3204	60S_ribosomal_protein_L13a
Glyma.08G354100	143	UniRef100_K7LAS0 Uncharacterized protein n=1 Tax=Glycine max RepID=K7LAS0_SOYBN	4e-99	100	UniRef100_P49098 Cytochrome b5 n=1 Tax=Nicotiana tabacum RepID=CYB5_TOBAC	2e-66	104.41	AT2G32720.1|Symbols:B5 #4, ATCB5-B, CB5-B|cytochrome B5 isoform B|chr2:13877013-13878447 REVERSE LENGTH=134	1e-66	105.22	GO:0016126 GO:0019745 GO:0043447	alkane biosynthetic process; pentacyclic triterpenoid biosynthetic process; sterol biosynthetic process	GO:0005515 GO:0020037	heme binding; protein binding	GO:0005783	endoplasmic reticulum	PF00173	Cytochrome b5-like Heme/Steroid binding domain	PTHR19359	CYTOCHROME B5	KOG0537	Cytochrome_b5
Glyma.08G354200	119	UniRef100_I1KZ96 Uncharacterized protein n=1 Tax=Glycine max RepID=I1KZ96_SOYBN	5e-80	100	NA	NA	NA	AT5G09270.2|Symbols:|unknown protein; Has 25 Blast hits to 25 proteins in 9 species: Archae - 0; Bacteria - 0; Metazoa - 0; Fungi - 0; Plants - 25; Viruses - 0; Other Eukaryotes - 0 (source: NCBI BLink).|chr5:2879680-2880015 FORWARD LENGTH=111	1e-32	84.68	GO:0008150	biological process	GO:0003674	molecular function	GO:0005634 GO:0009536	nucleus; plastid	NA	NA	NA	NA	NA	NA
Glyma.08G354300	202	UniRef100_I1KZ97 Uncharacterized protein n=1 Tax=Glycine max RepID=I1KZ97_SOYBN	9e-148	100	UniRef100_G7L186 Cyclin dependent kinase inhibitor n=1 Tax=Medicago truncatula RepID=G7L186_MEDTR	1e-85	96.63	AT5G48820.1|Symbols:KRP3, ICK6|inhibitor/interactor with cyclin-dependent kinase|chr5:19792608-19794346 REVERSE LENGTH=222	1e-51	89.64	GO:0000278 GO:0000280 GO:0000911 GO:0006275 GO:0006342 GO:0007050 GO:0010389 GO:0010440 GO:0016569 GO:0031047 GO:0042023 GO:0045736 GO:0051225	DNA endoreduplication; cell cycle arrest; chromatin silencing; covalent chromatin modification; cytokinesis by cell plate formation; gene silencing by RNA; mitotic cell cycle; negative regulation of cyclin-dependent protein serine/threonine kinase activity; nuclear division; regulation of DNA replication; regulation of G2/M transition of mitotic cell cycle; spindle assembly; stomatal lineage prog…	GO:0004861 GO:0005515 GO:0030332	cyclin-dependent protein serine/threonine kinase inhibitor activity; cyclin binding; protein binding	GO:0005634	nucleus	PF02234	Cyclin-dependent kinase inhibitor	NA	NA	NA	NA
Glyma.08G354400	422	UniRef100_I1KZ98 Uncharacterized protein n=1 Tax=Glycine max RepID=I1KZ98_SOYBN	0	100	UniRef100_G7L188 E3 ubiquitin-protein ligase PRT1 n=2 Tax=Medicago truncatula RepID=G7L188_MEDTR	0	93.14	AT3G24800.1|Symbols:PRT1|proteolysis 1|chr3:9055653-9057795 FORWARD LENGTH=410	4e-103	90.49	GO:0006511	ubiquitin-dependent protein catabolic process	GO:0004842 GO:0008270	ubiquitin-protein ligase activity; zinc ion binding	GO:0000151 GO:0005737	cytoplasm; ubiquitin ligase complex	PF00569	Zinc finger, ZZ type	PTHR15898	UNCHARACTERIZED	NA	NA
Glyma.08G354500	781	UniRef100_K7LAS2 Uncharacterized protein n=1 Tax=Glycine max RepID=K7LAS2_SOYBN	0	100	UniRef100_G7L191 Transcriptional corepressor LEUNIG n=1 Tax=Medicago truncatula RepID=G7L191_MEDTR	0	99.49	AT2G32700.6|Symbols:LUH|LEUNIG_homolog|chr2:13867235-13871844 FORWARD LENGTH=785	0	98.34	GO:0006355 GO:0009790 GO:0009827 GO:0009908 GO:0045892 GO:0048358	embryo development; flower development; mucilage pectin biosynthetic process; negative regulation of transcription, DNA-dependent; plant-type cell wall modification; regulation of transcription, DNA-dependent	GO:0003713	transcription coactivator activity	GO:0005634	nucleus	PF00400 PF08513	WD domain, G-beta repeat; LisH	PTHR12610	SINGLE STRANDED DNA BINDING PROTEIN	KOG0266	WD40_repeat-containing_protein

## Sheet: Table S5
Additional File 3 Table S5: One hundred thirteen (113) model genes were found within the region of Gm_05_1000479 SNP using Glyma2.0 models in SoyBase.
Gmax 2.0 Primary Protein ID (1)	Protein Length (AA)	Top Uniref100 BLASTP Hit (2)	E-value (E<10-6)	% Coverage	Top Descriptive Uniref100 BLASTP Hit (3)	E-value (E<10-6)	% Coverage	Top Arabidopsis (TAIR10) BLASTP Hit (4)	E-value (E<10-6)	Coverage	Gene Ontology Biological Process IDs (5)	Gene Ontology Biological Process Descriptions	Gene Ontology Molecular Function IDs (6)	Gene Ontology Molecular Function Descriptions	Gene Ontology Cellular Component IDs (7)	Gene Ontology Cellular Component Descriptions	PFAM IDs (8)	PFAM_Descriptions	Panther IDs (9)	Panther_Descriptions	KOG IDs (10)	KOG_Desctiptions
Glyma.05G005700	152	UniRef100_UPI0003DEA206 PREDICTED: uncharacterized protein LOC102667730 n=1 Tax=Glycine max RepID=UPI0003DEA206	5e-08	48.17	NA	NA	NA	NA	NA	NA	NA	NA	NA	NA	NA	NA	NA	NA	NA	NA	NA	NA
Glyma.05G005800	440	UniRef100_I1K1I1 Uncharacterized protein n=1 Tax=Glycine max RepID=I1K1I1_SOYBN	0	100	UniRef100_Q9SWS2 Polygalacturonase PG2 n=1 Tax=Glycine max RepID=Q9SWS2_SOYBN	0	100	AT5G14650.1|Symbols:|Pectin lyase-like superfamily protein|chr5:4724509-4726328 FORWARD LENGTH=435	0	100.92	GO:0005975	carbohydrate metabolic process	GO:0004650	polygalacturonase activity	GO:0005576	extracellular region	PF00295	Glycosyl hydrolases family 28	NA	NA	NA	NA
Glyma.05G005900	519	UniRef100_I1K1I0 Uncharacterized protein n=1 Tax=Glycine max RepID=I1K1I0_SOYBN	0	100	UniRef100_G7KQ07 Dual specificity mitogen-activated protein kinase kinase n=1 Tax=Medicago truncatula RepID=G7KQ07_MEDTR	0	99.81	AT5G40440.1|Symbols:ATMKK3, MKK3|mitogen-activated protein kinase kinase 3|chr5:16182149-16184513 FORWARD LENGTH=520	0	99.62	GO:0000165 GO:0006468 GO:0009814 GO:0009864 GO:0009866	MAPK cascade; defense response, incompatible interaction; induced systemic resistance, ethylene mediated signaling pathway; induced systemic resistance, jasmonic acid mediated signaling pathway; protein phosphorylation	GO:0004672 GO:0004674 GO:0004707 GO:0004708 GO:0005524 GO:0016772	ATP binding; MAP kinase activity; MAP kinase kinase activity; protein kinase activity; protein serine/threonine kinase activity; transferase activity, transferring phosphorus-containing groups	GO:0005886	plasma membrane	PF00069	Protein kinase domain	PTHR24360	MAPKK/MEKK	KOG0581	Mitogen-activated_protein_kinase_kinase_(MAP2K)
Glyma.05G006000	182	UniRef100_A9P9X4 ADP-ribosylation factor family protein n=3 Tax=fabids RepID=A9P9X4_POPTR	8e-131	100	UniRef100_A9P9X4 ADP-ribosylation factor family protein n=3 Tax=fabids RepID=A9P9X4_POPTR	8e-131	100	AT1G10630.1|Symbols:ATARFA1F, ARFA1F|ADP-ribosylation factor A1F|chr1:3513189-3514230 REVERSE LENGTH=181	4e-133	100	GO:0006499 GO:0007264 GO:0046686	N-terminal protein myristoylation; response to cadmium ion; small GTPase mediated signal transduction	GO:0005507 GO:0005525 GO:0016004	GTP binding; copper ion binding; phospholipase activator activity	GO:0005622 GO:0005774 GO:0005794 GO:0005829 GO:0005886 GO:0016020	Golgi apparatus; cytosol; intracellular; membrane; plasma membrane; vacuolar membrane	PF00025	ADP-ribosylation factor family	PTHR11711	ADP RIBOSYLATION FACTOR-RELATED	KOG0070	GTP-binding_ADP-ribosylation_factor_Arf1
Glyma.05G006100	207	UniRef100_C6SXE7 Uncharacterized protein n=1 Tax=Glycine max RepID=C6SXE7_SOYBN	2e-152	100	UniRef100_Q0PJH1 MYB transcription factor MYB99 (Fragment) n=1 Tax=Glycine max RepID=Q0PJH1_SOYBN	1e-143	100	AT3G27810.1|Symbols:ATMYB21, ATMYB3, MYB21|myb domain protein 21|chr3:10307596-10310093 FORWARD LENGTH=226	9e-89	86.28	GO:0006355 GO:0009740 GO:0009753 GO:0009867 GO:0048441 GO:0048443 GO:0048481 GO:0080086	gibberellic acid mediated signaling pathway; jasmonic acid mediated signaling pathway; ovule development; petal development; regulation of transcription, DNA-dependent; response to jasmonic acid stimulus; stamen development; stamen filament development	GO:0003677 GO:0003700	DNA binding; sequence-specific DNA binding transcription factor activity	GO:0005634	nucleus	PF00249	Myb-like DNA-binding domain	PTHR10641	MYB-LIKE DNA-BINDING PROTEIN MYB	KOG0048	Transcription_factor,_Myb_superfamily
Glyma.05G006200	715	UniRef100_UPI0003DEC03C PREDICTED: uncharacterized protein LOC102666447 n=1 Tax=Glycine max RepID=UPI0003DEC03C	0	67.81	UniRef100_G7KHL7 DNA mismatch repair protein Msh6 n=1 Tax=Medicago truncatula RepID=G7KHL7_MEDTR	2e-136	62.59	AT3G27860.1|Symbols:|Tudor/PWWP/MBT superfamily protein|chr3:10326128-10328086 FORWARD LENGTH=652	3e-60	106.75	GO:0008150	biological process	GO:0003674	molecular function	GO:0005634 GO:0016020	membrane; nucleus	PF00855	PWWP domain	PTHR22981	3-HYDROXYISOBUTYRATE DEHYDROGENASE-RELATED	NA	NA
Glyma.05G006300	176	UniRef100_C6SVB6 Uncharacterized protein n=1 Tax=Glycine max RepID=C6SVB6_SOYBN	6e-127	100	UniRef100_B9IJM2 Universal stress family protein n=1 Tax=Populus trichocarpa RepID=B9IJM2_POPTR	3e-105	97.73	AT5G14680.1|Symbols:|Adenine nucleotide alpha hydrolases-like superfamily protein|chr5:4731620-4733025 REVERSE LENGTH=175	3e-99	100	GO:0002238	response to molecule of fungal origin	GO:0003674	molecular function	GO:0005737	cytoplasm	PF00582	Universal stress protein family	NA	NA	NA	NA
Glyma.05G006400	156	UniRef100_K7KNL5 Uncharacterized protein n=1 Tax=Glycine max RepID=K7KNL5_SOYBN	7e-107	86.59	NA	NA	NA	AT3G01516.1|Symbols:|unknown protein; BEST Arabidopsis thaliana protein match is: unknown protein (TAIR:AT5G14690.1); Has 67 Blast hits to 67 proteins in 14 species: Archae - 0; Bacteria - 0; Metazoa - 0; Fungi - 0; Plants - 67; Viruses - 0; Other Eukaryotes - 0 (source: NCBI BLink).|chr3:207426-207989 FORWARD LENGTH=187	2e-22	65.78	GO:0008150	biological process	GO:0003674	molecular function	GO:0005634	nucleus	NA	NA	NA	NA	NA	NA
Glyma.05G006500	78	UniRef100_K7KNL4 Uncharacterized protein n=1 Tax=Glycine max RepID=K7KNL4_SOYBN	2e-33	83.12	NA	NA	NA	NA	NA	NA	NA	NA	NA	NA	NA	NA	NA	NA	NA	NA	NA	NA
Glyma.05G006600	269	UniRef100_I1K1H0 Uncharacterized protein n=1 Tax=Glycine max RepID=I1K1H0_SOYBN	0	100	UniRef100_G3FJ91 Cinnamoyl-CoA reductase n=1 Tax=Betula platyphylla RepID=G3FJ91_BETPL	3e-130	73.76	AT5G14700.1|Symbols:|NAD(P)-binding Rossmann-fold superfamily protein|chr5:4740502-4743327 REVERSE LENGTH=368	5e-102	72.55	GO:0009809 GO:0044237	cellular metabolic process; lignin biosynthetic process	GO:0000166 GO:0003824 GO:0016621 GO:0050662	catalytic activity; cinnamoyl-CoA reductase activity; coenzyme binding; nucleotide binding	GO:0005575	cellular component	PF01370	NAD dependent epimerase/dehydratase family	PTHR10366	NAD DEPENDENT EPIMERASE/DEHYDRATASE	KOG1502	Flavonol_reductase/cinnamoyl-CoA_reductase
Glyma.05G006700	677	UniRef100_UPI0003DE9BB1 PREDICTED: serine/threonine-protein kinase fray2-like isoform X2 n=1 Tax=Glycine max RepID=UPI0003DE9BB1	0	100	UniRef100_G7KI79 Serine/threonine protein kinase n=1 Tax=Medicago truncatula RepID=G7KI79_MEDTR	0	101.35	AT5G14720.1|Symbols:|Protein kinase superfamily protein|chr5:4748212-4752642 REVERSE LENGTH=674	0	99.85	GO:0006468	protein phosphorylation	GO:0004672 GO:0005524 GO:0016301 GO:0016772	ATP binding; kinase activity; protein kinase activity; transferase activity, transferring phosphorus-containing groups	GO:0005634 GO:0005886	nucleus; plasma membrane	PF00069	Protein kinase domain	PTHR24361	MITOGEN-ACTIVATED KINASE KINASE KINASE	KOG0582	Ste20-like_serine/threonine_protein_kinase
Glyma.05G006800	1195	UniRef100_I1K1G8 Uncharacterized protein n=2 Tax=Glycine max RepID=I1K1G8_SOYBN	0	100	UniRef100_G7KI91 ATPase n=1 Tax=Medicago truncatula RepID=G7KI91_MEDTR	0	100	AT3G27870.1|Symbols:|ATPase E1-E2 type family protein / haloacid dehalogenase-like hydrolase family protein|chr3:10330950-10335288 FORWARD LENGTH=1189	0	99.66	GO:0006812 GO:0008152 GO:0015914	cation transport; metabolic process; phospholipid transport	GO:0000166 GO:0000287 GO:0003824 GO:0004012 GO:0005524 GO:0015662 GO:0016820 GO:0046872	ATP binding; ATPase activity, coupled to transmembrane movement of ions, phosphorylative mechanism; catalytic activity; hydrolase activity, acting on acid anhydrides, catalyzing transmembrane movement of substances; magnesium ion binding; metal ion binding; nucleotide binding; phospholipid-translocating ATPase activity	GO:0016020 GO:0016021	integral to membrane; membrane	PF00702 PF00122	haloacid dehalogenase-like hydrolase; E1-E2 ATPase	PTHR24092	FAMILY NOT NAMED	KOG0206	P-type_ATPase
Glyma.05G006900	245	UniRef100_K7KNL3 Uncharacterized protein n=1 Tax=Glycine max RepID=K7KNL3_SOYBN	4e-173	40.44	UniRef100_Q6R269 Disease resistance protein n=2 Tax=Glycine max RepID=Q6R269_SOYBN	6e-109	20.52	AT3G14470.1|Symbols:|NB-ARC domain-containing disease resistance protein|chr3:4857940-4861104 FORWARD LENGTH=1054	1e-63	22.96	GO:0006952 GO:0009627 GO:0009697	defense response; salicylic acid biosynthetic process; systemic acquired resistance	GO:0005515 GO:0043531	ADP binding; protein binding	GO:0005576	extracellular region	PF00931	NB-ARC domain	PTHR11017	LEUCINE-RICH REPEAT-CONTAINING PROTEIN	NA	NA
Glyma.05G007000	269	UniRef100_I1K1G7 Uncharacterized protein n=1 Tax=Glycine max RepID=I1K1G7_SOYBN	0	100	NA	NA	NA	AT1G23710.1|Symbols:|Protein of unknown function (DUF1645)|chr1:8385363-8386250 FORWARD LENGTH=295	4e-26	70.51	GO:0002679 GO:0008150 GO:0009611 GO:0009612 GO:0009873 GO:0010200 GO:0010286 GO:0035556	biological process; ethylene mediated signaling pathway; heat acclimation; intracellular signal transduction; respiratory burst involved in defense response; response to chitin; response to mechanical stimulus; response to wounding	GO:0003674	molecular function	GO:0005634	nucleus	PF07816	Protein of unknown function (DUF1645)	NA	NA	NA	NA
Glyma.05G007100	340	UniRef100_I1K1G3 Carbonic anhydrase n=4 Tax=Glycine max RepID=I1K1G3_SOYBN	0	100	UniRef100_I1K1G3 Carbonic anhydrase n=4 Tax=Glycine max RepID=I1K1G3_SOYBN	0	100	AT3G01500.2|Symbols:CA1|carbonic anhydrase 1|chr3:194853-197873 REVERSE LENGTH=347	6e-156	97.69	GO:0000165 GO:0006098 GO:0006612 GO:0009409 GO:0009595 GO:0009697 GO:0009814 GO:0009817 GO:0009862 GO:0009867 GO:0010037 GO:0010119 GO:0010200 GO:0010310 GO:0010363 GO:0015976 GO:0019684 GO:0031348 GO:0042742 GO:0043900 GO:0050832	MAPK cascade; carbon utilization; defense response, incompatible interaction; defense response to bacterium; defense response to fungus; defense response to fungus, incompatible interaction; detection of biotic stimulus; jasmonic acid mediated signaling pathway; negative regulation of defense response; pentose-phosphate shunt; photosynthesis, light reaction; protein targeting to membrane; regulat…	GO:0004089 GO:0008270	carbonate dehydratase activity; zinc ion binding	GO:0009507 GO:0009535 GO:0009570 GO:0009579 GO:0009941 GO:0010319 GO:0016020 GO:0048046	apoplast; chloroplast; chloroplast envelope; chloroplast stroma; chloroplast thylakoid membrane; membrane; stromule; thylakoid	PF00484	Carbonic anhydrase	PTHR11002	CARBONIC ANHYDRASE	KOG1578	Predicted_carbonic_anhydrase_involved_in_protection_against_oxidative_damage
Glyma.05G007200	427	UniRef100_I1K1G2 Uncharacterized protein n=1 Tax=Glycine max RepID=I1K1G2_SOYBN	0	100	UniRef100_D2DWB6 Serine-type peptidase n=1 Tax=Phaseolus vulgaris RepID=D2DWB6_PHAVU	0	100.47	AT3G27925.1|Symbols:DEGP1, Deg1|DegP protease 1|chr3:10366659-10368864 REVERSE LENGTH=439	0	83.6	GO:0006098 GO:0006508 GO:0010206 GO:0010304 GO:0015996 GO:0019761 GO:0030163	PSII associated light-harvesting complex II catabolic process; chlorophyll catabolic process; glucosinolate biosynthetic process; pentose-phosphate shunt; photosystem II repair; protein catabolic process; proteolysis	GO:0003824 GO:0004252 GO:0008236	catalytic activity; serine-type endopeptidase activity; serine-type peptidase activity	GO:0005634 GO:0005739 GO:0009507 GO:0009534 GO:0009535 GO:0009543 GO:0009579 GO:0031977	chloroplast; chloroplast thylakoid; chloroplast thylakoid lumen; chloroplast thylakoid membrane; mitochondrion; nucleus; thylakoid; thylakoid lumen	PF00089	Trypsin	PTHR22939	SERINE PROTEASE FAMILY S1C HTRA-RELATED	KOG1320	Serine_protease
Glyma.05G007300	156	UniRef100_I1K1G1 Uncharacterized protein n=1 Tax=Glycine max RepID=I1K1G1_SOYBN	6e-110	100	NA	NA	NA	NA	NA	NA	NA	NA	NA	NA	NA	NA	NA	NA	NA	NA	NA	NA
Glyma.05G007400	278	UniRef100_UPI000233F00D PREDICTED: uncharacterized protein LOC100784371 n=1 Tax=Glycine max RepID=UPI000233F00D	1e-120	62.21	NA	NA	NA	AT3G27930.2|Symbols:|unknown protein; FUNCTIONS IN: molecular_function unknown; LOCATED IN: cellular_component unknown; EXPRESSED IN: 23 plant structures; EXPRESSED DURING: 14 growth stages.|chr3:10369593-10372318 REVERSE LENGTH=420	6e-86	63.1	GO:0006499	N-terminal protein myristoylation	GO:0003674	molecular function	GO:0005634 GO:0031307	integral to mitochondrial outer membrane; nucleus	NA	NA	NA	NA	NA	NA
Glyma.05G007500	71	NA	NA	NA	NA	NA	NA	NA	NA	NA	NA	NA	NA	NA	NA	NA	NA	NA	NA	NA	NA	NA
Glyma.05G007600	648	UniRef100_I1K1F9 Uncharacterized protein n=1 Tax=Glycine max RepID=I1K1F9_SOYBN	0	100	UniRef100_D2DWB4 L-aspartate oxidase n=1 Tax=Phaseolus vulgaris RepID=D2DWB4_PHAVU	0	97	AT5G14760.1|Symbols:AO|L-aspartate oxidase|chr5:4769133-4772012 FORWARD LENGTH=651	0	95.55	GO:0009435 GO:0055114	NAD biosynthetic process; oxidation-reduction process	GO:0008734 GO:0009055 GO:0016491	L-aspartate oxidase activity; electron carrier activity; oxidoreductase activity	GO:0005737 GO:0005739 GO:0009507	chloroplast; cytoplasm; mitochondrion	PF02910 PF00890	Fumarate reductase flavoprotein C-term; FAD binding domain	PTHR11632	SUCCINATE DEHYDROGENASE 2 FLAVOPROTEIN SUBUNIT	KOG2403	Succinate_dehydrogenase,_flavoprotein_subunit
Glyma.05G007700	380	UniRef100_I1K1F8 Uncharacterized protein n=1 Tax=Glycine max RepID=I1K1F8_SOYBN	0	100	UniRef100_D2DWB3 Carboxilic ester hydrolase n=1 Tax=Phaseolus vulgaris RepID=D2DWB3_PHAVU	0	100	AT5G14450.1|Symbols:|GDSL-like Lipase/Acylhydrolase superfamily protein|chr5:4658488-4660034 FORWARD LENGTH=389	1e-130	95.37	GO:0006629	lipid metabolic process	GO:0004091 GO:0016788	carboxylesterase activity; hydrolase activity, acting on ester bonds	GO:0005576 GO:0009505 GO:0009506	extracellular region; plant-type cell wall; plasmodesma	PF00657	GDSL-like Lipase/Acylhydrolase	PTHR22835	ZINC FINGER FYVE DOMAIN CONTAINING PROTEIN	NA	NA
Glyma.05G007800	703	UniRef100_I1K1F7 Uncharacterized protein n=2 Tax=Glycine max RepID=I1K1F7_SOYBN	0	100	UniRef100_D2DWB2 Kinesin light chain-like protein n=1 Tax=Phaseolus vulgaris RepID=D2DWB2_PHAVU	0	98.73	AT3G27960.1|Symbols:|Tetratricopeptide repeat (TPR)-like superfamily protein|chr3:10380513-10382593 REVERSE LENGTH=663	0	101.21	GO:0009860 GO:0031347	pollen tube growth; regulation of defense response	NA	NA	GO:0005886	plasma membrane	NA	NA	PTHR19959	KINESIN LIGHT CHAIN	KOG1840	Kinesin_light_chain
Glyma.05G007900	108	UniRef100_C6TLX4 Uncharacterized protein n=1 Tax=Glycine max RepID=C6TLX4_SOYBN	5e-59	33.23	UniRef100_D2DWB1 Quinone oxidoreductase-like protein n=1 Tax=Phaseolus vulgaris RepID=D2DWB1_PHAVU	3e-52	32.82	AT1G23740.1|Symbols:|Oxidoreductase, zinc-binding dehydrogenase family protein|chr1:8398245-8399656 REVERSE LENGTH=386	2e-36	27.72	GO:0000096 GO:0006546 GO:0006636 GO:0006733 GO:0006766 GO:0008652 GO:0009072 GO:0009106 GO:0009108 GO:0009117 GO:0009409 GO:0009416 GO:0009695 GO:0010264 GO:0015994 GO:0015995 GO:0016117 GO:0019216 GO:0019288 GO:0019748 GO:0031408 GO:0042742 GO:0044272 GO:0055114	aromatic amino acid family metabolic process; carotenoid biosynthetic process; cellular amino acid biosynthetic process; chlorophyll biosynthetic process; chlorophyll metabolic process; coenzyme biosynthetic process; defense response to bacterium; glycine catabolic process; isopentenyl diphosphate biosynthetic process, mevalonate-independent pathway; jasmonic acid biosynthetic process; lipoate me…	GO:0000166 GO:0008270 GO:0016491 GO:0035671 GO:0035798	2-alkenal reductase (NADP+) activity; enone reductase activity; nucleotide binding; oxidoreductase activity; zinc ion binding	GO:0009507 GO:0009570 GO:0009579 GO:0009941 GO:0010319 GO:0048046	apoplast; chloroplast; chloroplast envelope; chloroplast stroma; stromule; thylakoid	NA	NA	NA	NA	NA	NA
Glyma.05G008000	525	UniRef100_K7KNK6 Uncharacterized protein n=2 Tax=Glycine max RepID=K7KNK6_SOYBN	0	100	UniRef100_G7JVC6 Immunoglobulin G binding protein A n=1 Tax=Medicago truncatula RepID=G7JVC6_MEDTR	3e-128	69.19	AT2G02160.1|Symbols:|CCCH-type zinc finger family protein|chr2:553407-555899 REVERSE LENGTH=669	5e-43	47.23	GO:0006355 GO:0008150 GO:0009640 GO:0010388 GO:0016567 GO:0016571 GO:0016579 GO:0043687 GO:0045893	biological process; cullin deneddylation; histone methylation; photomorphogenesis; positive regulation of transcription, DNA-dependent; post-translational protein modification; protein deubiquitination; protein ubiquitination; regulation of transcription, DNA-dependent	GO:0003676 GO:0008270	nucleic acid binding; zinc ion binding	GO:0005634	nucleus	PF00642	Zinc finger C-x8-C-x5-C-x3-H type (and similar)	PTHR11224	MAKORIN-RELATED	NA	NA
Glyma.05G008100	324	UniRef100_I1K1F4 Uncharacterized protein n=1 Tax=Glycine max RepID=I1K1F4_SOYBN	0	100	UniRef100_G7JVC5 NADH-cytochrome b5 reductase-like protein n=1 Tax=Medicago truncatula RepID=G7JVC5_MEDTR	0	99.38	AT5G20080.1|Symbols:|FAD/NAD(P)-binding oxidoreductase|chr5:6782708-6786360 FORWARD LENGTH=328	2e-177	97.87	GO:0006096 GO:0006833 GO:0006972 GO:0007030 GO:0009266 GO:0009651 GO:0046686 GO:0055114	Golgi organization; glycolysis; hyperosmotic response; oxidation-reduction process; response to cadmium ion; response to salt stress; response to temperature stimulus; water transport	GO:0004128 GO:0005507 GO:0016491	copper ion binding; cytochrome-b5 reductase activity, acting on NAD(P)H; oxidoreductase activity	GO:0005739 GO:0005758 GO:0005794 GO:0009505	Golgi apparatus; mitochondrial intermembrane space; mitochondrion; plant-type cell wall	PF00175 PF00970	Oxidoreductase NAD-binding domain ; Oxidoreductase FAD-binding domain	PTHR19370	NADH-CYTOCHROME B5 REDUCTASE	KOG0534	NADH-cytochrome_b-5_reductase
Glyma.05G008200	355	UniRef100_K7KNK5 Uncharacterized protein n=1 Tax=Glycine max RepID=K7KNK5_SOYBN	0	98.56	UniRef100_B9GWD2 Aspartate-glutamate racemase family protein n=1 Tax=Populus trichocarpa RepID=B9GWD2_POPTR	6e-99	97.88	AT1G15410.1|Symbols:|aspartate-glutamate racemase family|chr1:5299577-5300681 FORWARD LENGTH=330	5e-94	94.55	GO:0006520 GO:0008152	cellular amino acid metabolic process; metabolic process	GO:0016855	racemase and epimerase activity, acting on amino acids and derivatives	GO:0009507	chloroplast	PF01177	Asp/Glu/Hydantoin racemase	NA	NA	NA	NA
Glyma.05G008300	385	UniRef100_I1K1F2 Uncharacterized protein n=1 Tax=Glycine max RepID=I1K1F2_SOYBN	0	106.65	UniRef100_G7JVC3 Nudix hydrolase n=1 Tax=Medicago truncatula RepID=G7JVC3_MEDTR	0	100.52	AT5G20070.1|Symbols:ATNUDT19, ATNUDX19, NUDX19|nudix hydrolase homolog 19|chr5:6779893-6782308 FORWARD LENGTH=438	7e-165	86.76	NA	NA	GO:0016787 GO:0046872	hydrolase activity; metal ion binding	GO:0005829 GO:0009507	chloroplast; cytosol	PF00293 PF09297	NUDIX domain; NADH pyrophosphatase zinc ribbon domain	PTHR22769	MUTT/NUDIX HYDROLASE	KOG3084	NADH_pyrophosphatase_I_of_the_Nudix_family_of_hydrolases
Glyma.05G008400	346	UniRef100_I1K1F1 Uncharacterized protein n=2 Tax=Glycine max RepID=I1K1F1_SOYBN	0	100	UniRef100_B9HR99 Zinc finger family protein n=1 Tax=Populus trichocarpa RepID=B9HR99_POPTR	2e-121	100	AT3G19360.1|Symbols:|Zinc finger (CCCH-type) family protein|chr3:6707544-6708864 FORWARD LENGTH=386	6e-95	87.05	GO:0006355 GO:0043687 GO:0045893	positive regulation of transcription, DNA-dependent; post-translational protein modification; regulation of transcription, DNA-dependent	GO:0003676 GO:0003700 GO:0008270	nucleic acid binding; sequence-specific DNA binding transcription factor activity; zinc ion binding	GO:0005634	nucleus	PF00642	Zinc finger C-x8-C-x5-C-x3-H type (and similar)	PTHR12547	CCCH ZINC FINGER/TIS11-RELATED	KOG1677	CCCH-type_Zn-finger_protein
Glyma.05G008500	56	NA	NA	NA	NA	NA	NA	NA	NA	NA	NA	NA	NA	NA	NA	NA	NA	NA	NA	NA	NA	NA
Glyma.05G008600	155	UniRef100_I1K1F0 Uncharacterized protein n=1 Tax=Glycine max RepID=I1K1F0_SOYBN	6e-92	100	UniRef100_G7JVA8 Zinc finger protein-like Ser/Thr protein kinase-like protein n=1 Tax=Medicago truncatula RepID=G7JVA8_MEDTR	6e-77	95.14	AT2G26695.1|Symbols:|Ran BP2/NZF zinc finger-like superfamily protein|chr2:11365275-11365789 FORWARD LENGTH=138	2e-62	95.65	GO:0008150	biological process	GO:0008270	zinc ion binding	GO:0005622 GO:0005634	intracellular; nucleus	PF00641	Zn-finger in Ran binding protein and others	PTHR23111	ZINC FINGER PROTEIN	NA	NA
Glyma.05G008700	134	UniRef100_I1K1E9 Uncharacterized protein n=1 Tax=Glycine max RepID=I1K1E9_SOYBN	4e-92	100	UniRef100_G7JVA8 Zinc finger protein-like Ser/Thr protein kinase-like protein n=1 Tax=Medicago truncatula RepID=G7JVA8_MEDTR	6e-66	90.28	AT2G26695.1|Symbols:|Ran BP2/NZF zinc finger-like superfamily protein|chr2:11365275-11365789 FORWARD LENGTH=138	2e-58	94.2	GO:0008150	biological process	GO:0008270	zinc ion binding	GO:0005622 GO:0005634	intracellular; nucleus	PF00641	Zn-finger in Ran binding protein and others	PTHR23111	ZINC FINGER PROTEIN	NA	NA
Glyma.05G008800	738	UniRef100_I1K1E8 Uncharacterized protein n=1 Tax=Glycine max RepID=I1K1E8_SOYBN	0	100	UniRef100_G7JVA7 Pentatricopeptide repeat protein n=1 Tax=Medicago truncatula RepID=G7JVA7_MEDTR	0	99.86	AT1G08070.1|Symbols:OTP82|Tetratricopeptide repeat (TPR)-like superfamily protein|chr1:2514374-2516599 REVERSE LENGTH=741	0	99.46	GO:0031425	chloroplast RNA processing	GO:0003674	molecular function	GO:0009507	chloroplast	PF01535	PPR repeat	PTHR24015	FAMILY NOT NAMED	NA	NA
Glyma.05G008900	103	UniRef100_I3SX92 Uncharacterized protein n=1 Tax=Lotus japonicus RepID=I3SX92_LOTJA	1e-50	89.72	UniRef100_A3FGC9 Early nodulin 93 protein n=1 Tax=Populus alba x Populus glandulosa RepID=A3FGC9_9ROSI	1e-48	85.32	AT5G25940.1|Symbols:|early nodulin-related|chr5:9054252-9055151 REVERSE LENGTH=115	7e-16	42.61	GO:0009723	response to ethylene stimulus	GO:0003674	molecular function	GO:0005739	mitochondrion	PF03386	Early nodulin 93 ENOD93 protein	NA	NA	NA	NA
Glyma.05G009000	108	UniRef100_K7KNK3 Uncharacterized protein n=2 Tax=Glycine max RepID=K7KNK3_SOYBN	1e-69	100	UniRef100_A3FGC9 Early nodulin 93 protein n=1 Tax=Populus alba x Populus glandulosa RepID=A3FGC9_9ROSI	3e-53	92.66	AT5G25940.1|Symbols:|early nodulin-related|chr5:9054252-9055151 REVERSE LENGTH=115	2e-17	42.61	GO:0009723	response to ethylene stimulus	GO:0003674	molecular function	GO:0005739	mitochondrion	PF03386	Early nodulin 93 ENOD93 protein	NA	NA	NA	NA
Glyma.05G009100	107	UniRef100_K7KNK2 Uncharacterized protein n=1 Tax=Glycine max RepID=K7KNK2_SOYBN	1e-68	100	UniRef100_G7JVA6 Early nodulin 93 protein n=1 Tax=Medicago truncatula RepID=G7JVA6_MEDTR	2e-46	99.07	AT5G25940.1|Symbols:|early nodulin-related|chr5:9054252-9055151 REVERSE LENGTH=115	8e-18	42.61	GO:0009723	response to ethylene stimulus	GO:0003674	molecular function	GO:0005739	mitochondrion	PF03386	Early nodulin 93 ENOD93 protein	NA	NA	NA	NA
Glyma.05G009200	489	UniRef100_I1K1E4 Uncharacterized protein n=1 Tax=Glycine max RepID=I1K1E4_SOYBN	0	100	UniRef100_G7JVA3 Protein kinase G11A n=1 Tax=Medicago truncatula RepID=G7JVA3_MEDTR	0	96.94	AT2G26700.1|Symbols:PID2|AGC (cAMP-dependent, cGMP-dependent and protein kinase C) kinase family protein|chr2:11368613-11370951 FORWARD LENGTH=525	0	90.29	GO:0006468 GO:0048825	cotyledon development; protein phosphorylation	GO:0004672 GO:0004674 GO:0005515 GO:0005524 GO:0016301 GO:0016772	ATP binding; kinase activity; protein binding; protein kinase activity; protein serine/threonine kinase activity; transferase activity, transferring phosphorus-containing groups	GO:0005634	nucleus	PF00069	Protein kinase domain	PTHR24352	AKT-RELATED SERINE/THREONINE-PROTEIN KINASE	KOG0610	Putative_serine/threonine_protein_kinase
Glyma.05G009300	253	UniRef100_K7KNK1 Uncharacterized protein (Fragment) n=1 Tax=Glycine max RepID=K7KNK1_SOYBN	2e-145	103.1	UniRef100_Q9LPA7 T32E20.13 n=1 Tax=Arabidopsis thaliana RepID=Q9LPA7_ARATH	8e-56	17.53	AT3G42170.1|Symbols:|BED zinc finger ;hAT family dimerisation domain|chr3:14321838-14323928 FORWARD LENGTH=696	4e-24	29.17	GO:0009791	post-embryonic development	GO:0003677 GO:0046983	DNA binding; protein dimerization activity	GO:0005634 GO:0005829	cytosol; nucleus	NA	NA	PTHR23272	BED FINGER-RELATED	NA	NA
Glyma.05G009400	106	UniRef100_I1K1E3 Uncharacterized protein n=1 Tax=Glycine max RepID=I1K1E3_SOYBN	2e-69	100	NA	NA	NA	NA	NA	NA	NA	NA	NA	NA	NA	NA	NA	NA	NA	NA	NA	NA
Glyma.05G009500	748	UniRef100_K7KNJ8 Uncharacterized protein n=1 Tax=Glycine max RepID=K7KNJ8_SOYBN	0	100	NA	NA	NA	AT5G41950.1|Symbols:|Tetratricopeptide repeat (TPR)-like superfamily protein|chr5:16785825-16789360 FORWARD LENGTH=565	6e-09	23.19	GO:0045040	protein import into mitochondrial outer membrane	NA	NA	GO:0005737 GO:0005742 GO:0005829	cytoplasm; cytosol; mitochondrial outer membrane translocase complex	NA	NA	NA	NA	NA	NA
Glyma.05G009600	84	UniRef100_K7KNJ7 Uncharacterized protein (Fragment) n=1 Tax=Glycine max RepID=K7KNJ7_SOYBN	7e-17	44.57	NA	NA	NA	NA	NA	NA	NA	NA	NA	NA	NA	NA	NA	NA	NA	NA	NA	NA
Glyma.05G009700	660	UniRef100_K7KNJ6 Uncharacterized protein n=1 Tax=Glycine max RepID=K7KNJ6_SOYBN	0	100	UniRef100_F4K460 Mediator of RNA polymerase II transcription subunit 17 n=1 Tax=Arabidopsis thaliana RepID=MED17_ARATH	0	100.46	AT5G20170.1|Symbols:|RNA polymerase II transcription mediators|chr5:6807554-6810729 REVERSE LENGTH=653	0	100.46	GO:0006357	regulation of transcription from RNA polymerase II promoter	GO:0001104	RNA polymerase II transcription cofactor activity	GO:0005634 GO:0016592	mediator complex; nucleus	PF10156	Subunit 17 of Mediator complex	NA	NA	NA	NA
Glyma.05G009800	123	UniRef100_K7KNJ4 Uncharacterized protein n=1 Tax=Glycine max RepID=K7KNJ4_SOYBN	6e-82	100	UniRef100_A2IB52 Ethylene-responsive element-binding protein n=1 Tax=Citrus sinensis RepID=A2IB52_CITSI	5e-20	31.94	NA	NA	NA	NA	NA	NA	NA	NA	NA	NA	NA	NA	NA	NA	NA
Glyma.05G009900	393	UniRef100_I1K1E0 Uncharacterized protein n=1 Tax=Glycine max RepID=I1K1E0_SOYBN	0	101.03	UniRef100_G7JV96 Avr9/Cf-9 rapidly elicited protein n=1 Tax=Medicago truncatula RepID=G7JV96_MEDTR	0	87.42	AT5G20050.1|Symbols:|Protein kinase superfamily protein|chr5:6774381-6775739 FORWARD LENGTH=452	1e-152	81.64	GO:0006468 GO:0010167 GO:0015706	nitrate transport; protein phosphorylation; response to nitrate	GO:0004672 GO:0004674 GO:0005524 GO:0016301 GO:0016772	ATP binding; kinase activity; protein kinase activity; protein serine/threonine kinase activity; transferase activity, transferring phosphorus-containing groups	GO:0005886	plasma membrane	PF00069	Protein kinase domain	PTHR24420	LEUCINE-RICH REPEAT RECEPTOR-LIKE PROTEIN KINASE	KOG1187	Serine/threonine_protein_kinase
Glyma.05G010000	398	UniRef100_K7ML77 Uncharacterized protein n=1 Tax=Glycine max RepID=K7ML77_SOYBN	0	98.27	UniRef100_G7JV93 RNA binding protein n=1 Tax=Medicago truncatula RepID=G7JV93_MEDTR	0	84.62	AT4G32440.1|Symbols:|Plant Tudor-like RNA-binding protein|chr4:15657295-15658692 FORWARD LENGTH=377	3e-74	103.45	GO:0008150 GO:0010200	biological process; response to chitin	GO:0003723	RNA binding	GO:0005634	nucleus	PF03735 PF05641	ENT domain; Agenet domain	NA	NA	NA	NA
Glyma.05G010100	91	NA	NA	NA	NA	NA	NA	NA	NA	NA	NA	NA	NA	NA	NA	NA	NA	NA	NA	NA	NA	NA
Glyma.05G010200	520	UniRef100_I1K1D7 Uncharacterized protein n=1 Tax=Glycine max RepID=I1K1D7_SOYBN	0	100	UniRef100_A4PBE8 Cytochrome P450 enzyme n=1 Tax=Pisum sativum RepID=A4PBE8_PEA	0	98.66	AT2G26710.1|Symbols:BAS1, CYP734A1, CYP72B1|Cytochrome P450 superfamily protein|chr2:11380700-11383413 FORWARD LENGTH=520	0	99.23	GO:0009416 GO:0009733 GO:0009741 GO:0010268 GO:0016131 GO:0055114	brassinosteroid homeostasis; brassinosteroid metabolic process; oxidation-reduction process; response to auxin stimulus; response to brassinosteroid stimulus; response to light stimulus	GO:0005506 GO:0008395 GO:0009055 GO:0016705 GO:0019825 GO:0020037	electron carrier activity; heme binding; iron ion binding; oxidoreductase activity, acting on paired donors, with incorporation or reduction of molecular oxygen; oxygen binding; steroid hydroxylase activity	NA	NA	PF00067	Cytochrome P450	PTHR24282	FAMILY NOT NAMED	KOG0157	Cytochrome_P450_CYP4/CYP19/CYP26_subfamilies
Glyma.05G010300	222	UniRef100_C6TFN5 Uncharacterized protein n=1 Tax=Glycine max RepID=C6TFN5_SOYBN	5e-165	100	UniRef100_G1FK94 Ran n=1 Tax=Lepidium latifolium RepID=G1FK94_LEPLT	3e-148	100	AT5G20010.1|Symbols:RAN-1, RAN1, ATRAN1|RAS-related nuclear protein-1|chr5:6760364-6761747 FORWARD LENGTH=221	3e-151	100	GO:0006184 GO:0006606 GO:0006886 GO:0006913 GO:0007165 GO:0007264 GO:0009651 GO:0046686	GTP catabolic process; intracellular protein transport; nucleocytoplasmic transport; protein import into nucleus; response to cadmium ion; response to salt stress; signal transduction; small GTPase mediated signal transduction	GO:0003924 GO:0005515 GO:0005525	GTP binding; GTPase activity; protein binding	GO:0005618 GO:0005634 GO:0005794 GO:0005829 GO:0005886 GO:0048046	Golgi apparatus; apoplast; cell wall; cytosol; nucleus; plasma membrane	PF00071	Ras family	PTHR24071	FAMILY NOT NAMED	KOG0096	GTPase_Ran/TC4/GSP1_(nuclear_protein_transport_pathway),_small_G_protein_superfamily
Glyma.05G010400	81	UniRef100_K7KNJ0 Uncharacterized protein n=1 Tax=Glycine max RepID=K7KNJ0_SOYBN	1e-42	53.1	NA	NA	NA	AT1G68680.1|Symbols:|unknown protein; FUNCTIONS IN: molecular_function unknown; INVOLVED IN: biological_process unknown; LOCATED IN: chloroplast; EXPRESSED IN: 23 plant structures; EXPRESSED DURING: 16 growth stages; Has 20 Blast hits to 20 proteins in 11 species: Archae - 0; Bacteria - 0; Metazoa - 0; Fungi - 0; Plants - 20; Viruses - 0; Other Eukaryotes - 0 (source: NCBI BLink).|chr1:25785627-2…	5e-28	90.67	GO:0008150 GO:0009853	biological process; photorespiration	GO:0003674	molecular function	GO:0005739 GO:0005747 GO:0009507	chloroplast; mitochondrial respiratory chain complex I; mitochondrion	NA	NA	NA	NA	NA	NA
Glyma.05G010500	124	UniRef100_C6SYK4 Uncharacterized protein n=1 Tax=Glycine max RepID=C6SYK4_SOYBN	6e-84	100	NA	NA	NA	AT1G52720.1|Symbols:|unknown protein; BEST Arabidopsis thaliana protein match is: unknown protein (TAIR:AT3G15630.1); Has 61 Blast hits to 61 proteins in 13 species: Archae - 0; Bacteria - 0; Metazoa - 0; Fungi - 0; Plants - 61; Viruses - 0; Other Eukaryotes - 0 (source: NCBI BLink).|chr1:19641007-19641360 FORWARD LENGTH=117	2e-25	88.89	GO:0008150	biological process	GO:0003674	molecular function	GO:0009507 GO:0009536	chloroplast; plastid	NA	NA	NA	NA	NA	NA
Glyma.05G010600	894	UniRef100_I1K1D3 Uncharacterized protein n=1 Tax=Glycine max RepID=I1K1D3_SOYBN	0	100	UniRef100_G7JV81 Potassium channel n=1 Tax=Medicago truncatula RepID=G7JV81_MEDTR	0	100.45	AT2G26650.1|Symbols:AKT1, ATAKT1, KT1|K+ transporter 1|chr2:11331965-11336444 REVERSE LENGTH=857	0	100.82	GO:0000041 GO:0006813 GO:0006826 GO:0007155 GO:0009414 GO:0009651 GO:0010014 GO:0010090 GO:0010106 GO:0010107 GO:0010167 GO:0015706 GO:0016049 GO:0045010 GO:0045595 GO:0048589 GO:0048765 GO:0048767 GO:0071555 GO:0090333	actin nucleation; cell adhesion; cell growth; cell wall organization; cellular response to iron ion starvation; developmental growth; iron ion transport; meristem initiation; nitrate transport; potassium ion import; potassium ion transport; regulation of cell differentiation; regulation of stomatal closure; response to nitrate; response to salt stress; response to water deprivation; root hair cel…	GO:0005242 GO:0005515 GO:0030551 GO:0042802	cyclic nucleotide binding; identical protein binding; inward rectifier potassium channel activity; protein binding	GO:0005886 GO:0016020	membrane; plasma membrane	PF11834 PF00023 PF00520 PF00027	Domain of unknown function (DUF3354); Ankyrin repeat; Ion transport protein; Cyclic nucleotide-binding domain	PTHR10217	VOLTAGE AND LIGAND GATED POTASSIUM CHANNEL	KOG0498	K+-channel_ERG_and_related_proteins,_contain_PAS/PAC_sensor_domain
Glyma.05G010700	310	UniRef100_I1K1D2 Uncharacterized protein n=1 Tax=Glycine max RepID=I1K1D2_SOYBN	0	100	UniRef100_G7JV80 E3 ubiquitin-protein ligase MARCH3 n=1 Tax=Medicago truncatula RepID=G7JV80_MEDTR	0	99.04	AT1G11020.1|Symbols:|RING/FYVE/PHD zinc finger superfamily protein|chr1:3676968-3678350 FORWARD LENGTH=321	3e-168	96.26	NA	NA	GO:0008270	zinc ion binding	NA	NA	PF00097	Zinc finger, C3HC4 type (RING finger)	PTHR23012	MEMBRANE ASSOCIATED RING FINGER	KOG1609	Protein_involved_in_mRNA_turnover_and_stability
Glyma.05G010800	152	UniRef100_I1K1D0 Uncharacterized protein n=2 Tax=Glycine max RepID=I1K1D0_SOYBN	1e-107	100	UniRef100_G7JBM8 EG45-like domain containing protein n=3 Tax=Medicago truncatula RepID=G7JBM8_MEDTR	6e-53	74.53	AT2G18660.1|Symbols:PNP-A|plant natriuretic peptide A|chr2:8091032-8091644 REVERSE LENGTH=130	7e-16	96.92	GO:0009627 GO:0010230 GO:0034976	alternative respiration; response to endoplasmic reticulum stress; systemic acquired resistance	NA	NA	GO:0005576 GO:0005618 GO:0048046	apoplast; cell wall; extracellular region	PF03330	Rare lipoprotein A (RlpA)-like double-psi beta-barrel	NA	NA	NA	NA
Glyma.05G010900	353	UniRef100_I1K1C9 Uncharacterized protein n=1 Tax=Glycine max RepID=I1K1C9_SOYBN	0	100	UniRef100_B9GWN6 Transducin family protein n=1 Tax=Populus trichocarpa RepID=B9GWN6_POPTR	0	99.71	AT3G15610.1|Symbols:|Transducin/WD40 repeat-like superfamily protein|chr3:5291076-5292796 REVERSE LENGTH=341	0	100.88	GO:0008150	biological process	GO:0000166	nucleotide binding	GO:0005737 GO:0005829 GO:0080008	CUL4-RING ubiquitin ligase complex; cytoplasm; cytosol	PF00400	WD domain, G-beta repeat	PTHR19877	WD40 REPEAT PROTEIN	KOG0278	Serine/threonine_kinase_receptor-associated_protein
Glyma.05G011000	136	NA	NA	NA	NA	NA	NA	NA	NA	NA	NA	NA	NA	NA	NA	NA	NA	NA	NA	NA	NA	NA
Glyma.05G011100	511	UniRef100_I1K1C8 3-ketoacyl-CoA synthase n=1 Tax=Glycine max RepID=I1K1C8_SOYBN	0	100	UniRef100_I1K1C8 3-ketoacyl-CoA synthase n=1 Tax=Glycine max RepID=I1K1C8_SOYBN	0	100	AT2G26640.1|Symbols:KCS11|3-ketoacyl-CoA synthase 11|chr2:11330094-11331623 FORWARD LENGTH=509	0	99.8	GO:0006084 GO:0006633 GO:0006816 GO:0007030 GO:0008152 GO:0008610 GO:0009409 GO:0009416 GO:0009651 GO:0009832 GO:0016049 GO:0016126 GO:0016132 GO:0030243	Golgi organization; acetyl-CoA metabolic process; brassinosteroid biosynthetic process; calcium ion transport; cell growth; cellulose metabolic process; fatty acid biosynthetic process; lipid biosynthetic process; metabolic process; plant-type cell wall biogenesis; response to cold; response to light stimulus; response to salt stress; sterol biosynthetic process	GO:0003824 GO:0016747	catalytic activity; transferase activity, transferring acyl groups other than amino-acyl groups	GO:0005634 GO:0016020	membrane; nucleus	PF08392 PF08541	FAE1/Type III polyketide synthase-like protein; 3-Oxoacyl-[acyl-carrier-protein (ACP)] synthase III C terminal	NA	NA	NA	NA
Glyma.05G011200	71	UniRef100_C6T1M0 Uncharacterized protein n=1 Tax=Glycine max RepID=C6T1M0_SOYBN	3e-42	100	NA	NA	NA	NA	NA	NA	NA	NA	NA	NA	NA	NA	NA	NA	NA	NA	NA	NA
Glyma.05G011300	909	UniRef100_K7KNI8 Uncharacterized protein n=1 Tax=Glycine max RepID=K7KNI8_SOYBN	0	100	UniRef100_G7JU69 Argonaute protein group n=1 Tax=Medicago truncatula RepID=G7JU69_MEDTR	0	99.43	AT5G43810.2|Symbols:ZLL|Stabilizer of iron transporter SufD / Polynucleotidyl transferase|chr5:17611939-17616562 FORWARD LENGTH=988	0	87.85	GO:0006346 GO:0007267 GO:0009616 GO:0009855 GO:0009887 GO:0009944 GO:0010014 GO:0010050 GO:0010051 GO:0010072 GO:0010073 GO:0010267 GO:0010586 GO:0016246 GO:0035019 GO:0035196 GO:0048439 GO:0048519	RNA interference; cell-cell signaling; determination of bilateral symmetry; flower morphogenesis; meristem initiation; meristem maintenance; methylation-dependent chromatin silencing; miRNA metabolic process; negative regulation of biological process; organ morphogenesis; polarity specification of adaxial/abaxial axis; primary shoot apical meristem specification; production of miRNAs involved in …	GO:0003676 GO:0003743 GO:0035198	miRNA binding; nucleic acid binding; translation initiation factor activity	GO:0005737	cytoplasm	PF08699 PF02170 PF02171	Domain of unknown function (DUF1785); PAZ domain; Piwi domain	PTHR22891	EUKARYOTIC TRANSLATION INITIATION FACTOR 2C	KOG1041	Translation_initiation_factor_2C_(eIF-2C)_and_related_proteins
Glyma.05G011400	366	UniRef100_I1K1C5 Uncharacterized protein n=1 Tax=Glycine max RepID=I1K1C5_SOYBN	0	100	UniRef100_G7JU64 Glycine-rich RNA-binding protein-like protein n=1 Tax=Medicago truncatula RepID=G7JU64_MEDTR	3e-81	43.06	AT5G19960.1|Symbols:|RNA-binding (RRM/RBD/RNP motifs) family protein|chr5:6744029-6746133 FORWARD LENGTH=337	5e-71	102.37	GO:0008150	biological process	GO:0000166 GO:0003676 GO:0003723	RNA binding; nucleic acid binding; nucleotide binding	GO:0005634	nucleus	PF00076	RNA recognition motif. (a.k.a. RRM, RBD, or RNP domain)	PTHR24012	FAMILY NOT NAMED	KOG0107	Alternative_splicing_factor_SRp20/9G8_(RRM_superfamily)
Glyma.05G011500	455	UniRef100_I1K1C4 Uncharacterized protein n=1 Tax=Glycine max RepID=I1K1C4_SOYBN	0	100	UniRef100_B9ILH2 Myb family transcription factor family protein n=1 Tax=Populus trichocarpa RepID=B9ILH2_POPTR	0	98.06	AT2G03500.1|Symbols:|Homeodomain-like superfamily protein|chr2:1059926-1062259 FORWARD LENGTH=432	1e-126	105.09	GO:0006355	regulation of transcription, DNA-dependent	GO:0003677 GO:0003700	DNA binding; sequence-specific DNA binding transcription factor activity	GO:0005634	nucleus	PF00249	Myb-like DNA-binding domain	NA	NA	NA	NA
Glyma.05G011600	640	UniRef100_I1K1C3 Uncharacterized protein n=1 Tax=Glycine max RepID=I1K1C3_SOYBN	0	100.95	UniRef100_D6N3G3 Protein kinase n=1 Tax=Malus domestica RepID=D6N3G3_MALDO	0	96.64	AT2G26730.1|Symbols:|Leucine-rich repeat protein kinase family protein|chr2:11388621-11391286 FORWARD LENGTH=658	0	94.38	GO:0000272 GO:0005982 GO:0006084 GO:0006468 GO:0007020 GO:0007169 GO:0007389 GO:0008361 GO:0009664 GO:0009832 GO:0009926 GO:0010015 GO:0010075 GO:0016126 GO:0016132 GO:0040007	acetyl-CoA metabolic process; auxin polar transport; brassinosteroid biosynthetic process; growth; microtubule nucleation; pattern specification process; plant-type cell wall biogenesis; plant-type cell wall organization; polysaccharide catabolic process; protein phosphorylation; regulation of cell size; regulation of meristem growth; root morphogenesis; starch metabolic process; sterol biosynthe…	GO:0004672 GO:0004674 GO:0004713 GO:0005524 GO:0016772	ATP binding; protein kinase activity; protein serine/threonine kinase activity; protein tyrosine kinase activity; transferase activity, transferring phosphorus-containing groups	GO:0005886	plasma membrane	PF00069 PF00560 PF08263	Protein kinase domain; Leucine Rich Repeat; Leucine rich repeat N-terminal domain	PTHR24420	LEUCINE-RICH REPEAT RECEPTOR-LIKE PROTEIN KINASE	KOG1187	Serine/threonine_protein_kinase
Glyma.05G011700	415	UniRef100_K7KNI7 Uncharacterized protein n=1 Tax=Glycine max RepID=K7KNI7_SOYBN	0	100	UniRef100_G7JU57 Bile acid Na+ symporter family protein n=1 Tax=Medicago truncatula RepID=G7JU57_MEDTR	0	99.51	AT2G26900.1|Symbols:|Sodium Bile acid symporter family|chr2:11475156-11477870 REVERSE LENGTH=409	0	95.11	GO:0000023 GO:0006814 GO:0006849 GO:0019252 GO:0019761 GO:0035725 GO:0043085	glucosinolate biosynthetic process; maltose metabolic process; plasma membrane pyruvate transport; positive regulation of catalytic activity; sodium ion transmembrane transport; sodium ion transport; starch biosynthetic process	GO:0005215 GO:0008508 GO:0050833	bile acid:sodium symporter activity; pyruvate transmembrane transporter activity; transporter activity	GO:0009507 GO:0009534 GO:0009941 GO:0016020	chloroplast; chloroplast envelope; chloroplast thylakoid; membrane	PF01758	Sodium Bile acid symporter family	PTHR10361	SODIUM-BILE ACID COTRANSPORTER	KOG2718	Na+-bile_acid_cotransporter
Glyma.05G011800	910	UniRef100_I1K1C1 Uncharacterized protein n=2 Tax=Glycine max RepID=I1K1C1_SOYBN	0	98.69	UniRef100_D6N3G1 LisH-SSDP-WD40 n=1 Tax=Malus domestica RepID=D6N3G1_MALDO	0	92.04	AT4G32551.2|Symbols:LUG|LisH dimerisation motif;WD40/YVTN repeat-like-containing domain|chr4:15707863-15713359 FORWARD LENGTH=969	0	85.55	GO:0006306 GO:0006342 GO:0006346 GO:0007155 GO:0007267 GO:0009616 GO:0009855 GO:0009886 GO:0009887 GO:0009908 GO:0009909 GO:0010051 GO:0010090 GO:0010267 GO:0016246 GO:0016569 GO:0031047 GO:0035196 GO:0045010 GO:0045892 GO:0048439 GO:0048481 GO:0048507 GO:0048519 GO:0048765 GO:0071555 GO:0080001	DNA methylation; RNA interference; actin nucleation; cell-cell signaling; cell adhesion; cell wall organization; chromatin silencing; covalent chromatin modification; determination of bilateral symmetry; flower development; flower morphogenesis; gene silencing by RNA; meristem development; methylation-dependent chromatin silencing; mucilage extrusion from seed coat; negative regulation of biologi…	GO:0005515 GO:0046982	protein binding; protein heterodimerization activity	GO:0005634 GO:0005737	cytoplasm; nucleus	PF00400 PF08513	WD domain, G-beta repeat; LisH	PTHR22847	WD40 REPEAT PROTEIN	KOG0266	WD40_repeat-containing_protein
Glyma.05G011900	1419	UniRef100_I1K1C0 Uncharacterized protein n=1 Tax=Glycine max RepID=I1K1C0_SOYBN	0	100	UniRef100_B9ILH5 ABC transporter family protein n=1 Tax=Populus trichocarpa RepID=B9ILH5_POPTR	0	99.86	AT2G26910.1|Symbols:PDR4, ATPDR4|pleiotropic drug resistance 4|chr2:11481623-11487874 FORWARD LENGTH=1420	0	99.86	GO:0006855 GO:0042335	cuticle development; drug transmembrane transport	GO:0000166 GO:0005524 GO:0016887 GO:0017111 GO:0042626	ATP binding; ATPase activity; ATPase activity, coupled to transmembrane movement of substances; nucleoside-triphosphatase activity; nucleotide binding	GO:0005886 GO:0016020	membrane; plasma membrane	PF01061 PF08370 PF00005	ABC-2 type transporter; Plant PDR ABC transporter associated; ABC transporter	PTHR19241	ATP-BINDING CASSETTE TRANSPORTER	KOG0065	Pleiotropic_drug_resistance_proteins_(PDR1-15),_ABC_superfamily
Glyma.05G012000	157	UniRef100_UPI0003DEB485 PREDICTED: transmembrane protein 19-like n=1 Tax=Glycine max RepID=UPI0003DEB485	3e-104	100	UniRef100_G7JU49 Transmembrane protein n=1 Tax=Medicago truncatula RepID=G7JU49_MEDTR	2e-46	40.34	AT5G19930.2|Symbols:|Protein of unknown function DUF92, transmembrane|chr5:6737872-6739283 REVERSE LENGTH=288	7e-40	41.32	NA	NA	NA	NA	GO:0016021	integral to membrane	PF01940	Integral membrane protein DUF92	PTHR13353	FAMILY NOT NAMED	NA	NA
Glyma.05G012100	48	UniRef100_C6SY37 Uncharacterized protein n=1 Tax=Glycine max RepID=C6SY37_SOYBN	4e-24	100	NA	NA	NA	NA	NA	NA	NA	NA	NA	NA	NA	NA	NA	NA	NA	NA	NA	NA
Glyma.05G012200	516	UniRef100_I1K1B8 Uncharacterized protein n=1 Tax=Glycine max RepID=I1K1B8_SOYBN	0	100	UniRef100_G7JU51 Serine/threonine protein phosphatase 2A 57 kDa regulatory subunit B' iota isoform n=1 Tax=Medicago truncatula RepID=G7JU51_MEDTR	0	100.98	AT5G25510.1|Symbols:|Protein phosphatase 2A regulatory B subunit family protein|chr5:8882728-8884325 REVERSE LENGTH=500	0	103	GO:0007165	signal transduction	GO:0008601	protein phosphatase type 2A regulator activity	GO:0000159	protein phosphatase type 2A complex	PF01603	Protein phosphatase 2A regulatory B subunit (B56 family)	PTHR10257	SERINE/THREONINE PROTEIN PHOSPHATASE 2A (PP2A) REGULATORY SUBUNIT B	KOG2085	Serine/threonine_protein_phosphatase_2A,_regulatory_subunit
Glyma.05G012300	417	UniRef100_I1K1B6 Uncharacterized protein n=2 Tax=Glycine max RepID=I1K1B6_SOYBN	0	100	UniRef100_B1MVG6 Acyl-ACP thioesterase n=1 Tax=Glycine max RepID=B1MVG6_SOYBN	0	100	AT1G08510.1|Symbols:FATB|fatty acyl-ACP thioesterases B|chr1:2691546-2693409 REVERSE LENGTH=412	0	98.54	GO:0006633 GO:0008152	fatty acid biosynthetic process; metabolic process	GO:0000036 GO:0016297 GO:0016790	ACP phosphopantetheine attachment site binding involved in fatty acid biosynthetic process; acyl-[acyl-carrier-protein] hydrolase activity; thiolester hydrolase activity	GO:0009507 GO:0009536	chloroplast; plastid	PF01643 PF12590	Acyl-ACP thioesterase; Acyl-ATP thioesterase	NA	NA	NA	NA
Glyma.05G012400	2590	UniRef100_I1K1B1 Uncharacterized protein n=1 Tax=Glycine max RepID=I1K1B1_SOYBN	0	100	UniRef100_F4IVL6 DnaJ homolog subfamily C GRV2 n=1 Tax=Arabidopsis thaliana RepID=GRV2_ARATH	0	100.27	AT2G26890.1|Symbols:GRV2, KAM2|DNAJ heat shock N-terminal domain-containing protein|chr2:11462327-11473841 REVERSE LENGTH=2554	0	100.27	GO:0006457 GO:0006623 GO:0006897 GO:0007032 GO:0007033 GO:0009660 GO:0009793 GO:0009959 GO:0042594 GO:0051301	amyloplast organization; cell division; embryo development ending in seed dormancy; endocytosis; endosome organization; negative gravitropism; protein folding; protein targeting to vacuole; response to starvation; vacuole organization	GO:0031072	heat shock protein binding	GO:0005634 GO:0005770 GO:0005773 GO:0005774 GO:0005783 GO:0005794 GO:0005802 GO:0043231	Golgi apparatus; endoplasmic reticulum; intracellular membrane-bounded organelle; late endosome; nucleus; trans-Golgi network; vacuolar membrane; vacuole	PF00226	DnaJ domain	PTHR24078	DNAJ HOMOLOG SUBFAMILY C MEMBER	KOG1789	Endocytosis_protein_RME-8,_contains_DnaJ_domain
Glyma.05G012500	315	UniRef100_I1K1B0 Uncharacterized protein n=1 Tax=Glycine max RepID=I1K1B0_SOYBN	0	100	UniRef100_B9H9F3 Mitochondrial glycoprotein n=1 Tax=Populus trichocarpa RepID=B9H9F3_POPTR	1e-36	97.2	AT4G32610.1|Symbols:|copper ion binding|chr4:15728376-15729897 REVERSE LENGTH=315	2e-30	99.37	NA	NA	GO:0005507	copper ion binding	GO:0005634 GO:0005759	mitochondrial matrix; nucleus	NA	NA	NA	NA	NA	NA
Glyma.05G012600	823	UniRef100_K7KNH9 Uncharacterized protein n=2 Tax=Glycine max RepID=K7KNH9_SOYBN	0	100	UniRef100_K7MLA7 tRNA (guanine(37)-N1)-methyltransferase n=1 Tax=Glycine max RepID=K7MLA7_SOYBN	5e-64	12.36	AT4G13370.1|Symbols:|Plant protein of unknown function (DUF936)|chr4:7777916-7780334 REVERSE LENGTH=673	0	103.71	GO:0008150	biological process	GO:0003674	molecular function	GO:0005634 GO:0005829	cytosol; nucleus	PF00332 PF06075	Glycosyl hydrolases family 17; Plant protein of unknown function (DUF936)	NA	NA	NA	NA
Glyma.05G012700	474	UniRef100_UPI0003DE7A05 PREDICTED: tRNA (guanine(37)-N1)-methyltransferase 2-like isoform X3 n=1 Tax=Glycine max RepID=UPI0003DE7A05	0	105.35	UniRef100_K7MLA7 tRNA (guanine(37)-N1)-methyltransferase n=1 Tax=Glycine max RepID=K7MLA7_SOYBN	0	48.11	AT3G56120.1|Symbols:|S-adenosyl-L-methionine-dependent methyltransferases superfamily protein|chr3:20823243-20826357 FORWARD LENGTH=468	0	100.64	GO:0009909 GO:0016570 GO:0048449	floral organ formation; histone modification; regulation of flower development	GO:0016740	transferase activity	GO:0005737 GO:0005829	cytoplasm; cytosol	PF02475	Met-10+ like-protein	PTHR23245	UNCHARACTERIZED	KOG2078	tRNA_modification_enzyme
Glyma.05G012800	97	UniRef100_K7KNH6 Uncharacterized protein n=1 Tax=Glycine max RepID=K7KNH6_SOYBN	4e-65	100	NA	NA	NA	AT3G18520.1|Symbols:HDA15, ATHDA15|histone deacetylase 15|chr3:6361605-6365367 FORWARD LENGTH=552	1e-06	11.41	GO:0009294 GO:0016575 GO:0048573	DNA mediated transformation; histone deacetylation; photoperiodism, flowering	GO:0004407 GO:0008270	histone deacetylase activity; zinc ion binding	GO:0005622 GO:0005634	intracellular; nucleus	NA	NA	NA	NA	NA	NA
Glyma.05G012900	418	UniRef100_K7KNH5 Uncharacterized protein n=2 Tax=Glycine max RepID=K7KNH5_SOYBN	0	100	UniRef100_Q8GXJ1 Histone deacetylase 15 n=1 Tax=Arabidopsis thaliana RepID=HDA15_ARATH	0	72.46	AT3G18520.1|Symbols:HDA15, ATHDA15|histone deacetylase 15|chr3:6361605-6365367 FORWARD LENGTH=552	0	72.46	GO:0009294 GO:0016575 GO:0048573	DNA mediated transformation; histone deacetylation; photoperiodism, flowering	GO:0004407 GO:0008270	histone deacetylase activity; zinc ion binding	GO:0005622 GO:0005634	intracellular; nucleus	PF00850	Histone deacetylase domain	PTHR10625	HISTONE DEACETYLASE	KOG1342	Histone_deacetylase_complex,_catalytic_component_RPD3
Glyma.05G013000	308	UniRef100_Q0PJJ2 MYB transcription factor MYB109 n=1 Tax=Glycine max RepID=Q0PJJ2_SOYBN	0	100	UniRef100_Q0PJJ2 MYB transcription factor MYB109 n=1 Tax=Glycine max RepID=Q0PJJ2_SOYBN	0	100	AT1G49010.1|Symbols:|Duplicated homeodomain-like superfamily protein|chr1:18132714-18133778 FORWARD LENGTH=314	2e-93	97.45	GO:0009651 GO:0009733 GO:0009739 GO:0009751 GO:0009753 GO:0016556 GO:0046686	mRNA modification; response to auxin stimulus; response to cadmium ion; response to gibberellin stimulus; response to jasmonic acid stimulus; response to salicylic acid stimulus; response to salt stress	GO:0003677 GO:0003700	DNA binding; sequence-specific DNA binding transcription factor activity	GO:0005634	nucleus	PF00249	Myb-like DNA-binding domain	PTHR25040	FAMILY NOT NAMED	NA	NA
Glyma.05G013100	599	UniRef100_I1K1A5 Uncharacterized protein n=1 Tax=Glycine max RepID=I1K1A5_SOYBN	0	99.66	NA	NA	NA	AT1G73930.2|Symbols:|unknown protein; CONTAINS InterPro DOMAIN/s: Protein of unknown function DUF1630 (InterPro:IPR012860); Has 35333 Blast hits to 34131 proteins in 2444 species: Archae - 798; Bacteria - 22429; Metazoa - 974; Fungi - 991; Plants - 531; Viruses - 0; Other Eukaryotes - 9610 (source: NCBI BLink).|chr1:27795347-27797534 REVERSE LENGTH=623	0	91.81	GO:0008150	biological process	GO:0003674	molecular function	GO:0009507	chloroplast	PF07792	Docking domain of Afi1 for Arf3 in vesicle trafficking	PTHR13677	UNCHARACTERIZED	KOG2432	Uncharacterized_conserved_protein
Glyma.05G013200	467	UniRef100_I1K1A4 Uncharacterized protein n=2 Tax=Glycine max RepID=I1K1A4_SOYBN	0	100	UniRef100_B9IE01 Zinc finger family protein n=1 Tax=Populus trichocarpa RepID=B9IE01_POPTR	0	100	AT1G18470.1|Symbols:|Transmembrane Fragile-X-F-associated protein|chr1:6356407-6360057 REVERSE LENGTH=467	0	99.79	NA	NA	GO:0008270	zinc ion binding	GO:0005576 GO:0005739	extracellular region; mitochondrion	PF10269	Transmembrane Fragile-X-F protein	PTHR10044	INHIBITOR OF APOPTOSIS	KOG4172	Predicted_E3_ubiquitin_ligase
Glyma.05G013300	377	UniRef100_K7KNH4 Uncharacterized protein n=1 Tax=Glycine max RepID=K7KNH4_SOYBN	0	100	UniRef100_Q1WK55 CYC5 n=1 Tax=Lotus japonicus RepID=Q1WK55_LOTJA	2e-105	94.43	AT3G18550.2|Symbols:BRC1, TCP18, ATTCP18|TCP family transcription factor|chr3:6383769-6385604 FORWARD LENGTH=429	1e-26	32.87	GO:0006355 GO:2000032	regulation of secondary shoot formation; regulation of transcription, DNA-dependent	GO:0003700	sequence-specific DNA binding transcription factor activity	GO:0005634	nucleus	PF03634	TCP family transcription factor	NA	NA	NA	NA
Glyma.05G013400	1389	UniRef100_K7KNH3 Uncharacterized protein n=1 Tax=Glycine max RepID=K7KNH3_SOYBN	0	100	UniRef100_D7KRP1 Membrane alanyl aminopeptidase n=1 Tax=Arabidopsis lyrata subsp. lyrata RepID=D7KRP1_ARALL	0	99.86	AT1G73960.1|Symbols:TAF2|TBP-associated factor 2|chr1:27805173-27814433 REVERSE LENGTH=1390	0	99.86	GO:0009630	gravitropism	GO:0008237 GO:0008270	metallopeptidase activity; zinc ion binding	GO:0005634 GO:0009506	nucleus; plasmodesma	PF01433	Peptidase family M1	PTHR15137	TRANSCRIPTION INITIATION FACTOR TFIID	KOG1932	TATA_binding_protein_associated_factor
Glyma.05G013500	472	UniRef100_I1K1A1 Uncharacterized protein n=1 Tax=Glycine max RepID=I1K1A1_SOYBN	0	100	UniRef100_B9N8Y4 Transcription initiation factor IIE alpha subunit family protein n=2 Tax=Populus trichocarpa RepID=B9N8Y4_POPTR	0	95.55	AT1G03280.1|Symbols:|Transcription factor TFIIE, alpha subunit|chr1:803635-806758 FORWARD LENGTH=479	0	93.95	GO:0000394 GO:0000956 GO:0006366 GO:0006367 GO:0006487 GO:0007346 GO:0010048 GO:0048573	RNA splicing, via endonucleolytic cleavage and ligation; nuclear-transcribed mRNA catabolic process; photoperiodism, flowering; protein N-linked glycosylation; regulation of mitotic cell cycle; transcription from RNA polymerase II promoter; transcription initiation from RNA polymerase II promoter; vernalization response	GO:0043565	sequence-specific DNA binding	GO:0005634 GO:0005673	nucleus; transcription factor TFIIE complex	PF02002	TFIIE alpha subunit	PTHR13097	TRANSCRIPTION INITIATION FACTOR IIE, ALPHA SUBUNIT	KOG2593	Transcription_initiation_factor_IIE,_alpha_subunit
Glyma.05G013600	119	UniRef100_E9L567 CLE21 protein n=1 Tax=Glycine max RepID=E9L567_SOYBN	2e-78	100	UniRef100_E9L567 CLE21 protein n=1 Tax=Glycine max RepID=E9L567_SOYBN	2e-78	100	AT1G73965.1|Symbols:CLE13|CLAVATA3/ESR-RELATED 13|chr1:27815822-27816145 FORWARD LENGTH=107	1e-18	105.61	GO:0007165	signal transduction	GO:0005102	receptor binding	GO:0005576 GO:0048046	apoplast; extracellular region	NA	NA	NA	NA	NA	NA
Glyma.05G013700	143	UniRef100_C6T566 Uncharacterized protein n=1 Tax=Glycine max RepID=C6T566_SOYBN	1e-99	100	NA	NA	NA	AT1G49000.1|Symbols:|unknown protein; FUNCTIONS IN: molecular_function unknown; INVOLVED IN: biological_process unknown; LOCATED IN: chloroplast; EXPRESSED IN: stem; BEST Arabidopsis thaliana protein match is: unknown protein (TAIR:AT3G18560.1); Has 105 Blast hits to 105 proteins in 13 species: Archae - 0; Bacteria - 0; Metazoa - 0; Fungi - 0; Plants - 105; Viruses - 0; Other Eukaryotes - 0 (sour…	1e-25	58.97	GO:0008150	biological process	GO:0003674	molecular function	GO:0005739	mitochondrion	NA	NA	NA	NA	NA	NA
Glyma.05G013800	164	UniRef100_I1K198 Uncharacterized protein n=1 Tax=Glycine max RepID=I1K198_SOYBN	3e-111	100	UniRef100_T2DN63 Oleosin 16 kDa-like protein n=1 Tax=Phaseolus vulgaris RepID=T2DN63_PHAVU	5e-83	101.88	AT3G18570.1|Symbols:|Oleosin family protein|chr3:6396072-6396572 REVERSE LENGTH=166	5e-49	96.39	GO:0019915	lipid storage	GO:0003674	molecular function	GO:0012511 GO:0016020 GO:0016021	integral to membrane; membrane; monolayer-surrounded lipid storage body	PF01277	Oleosin	NA	NA	NA	NA
Glyma.05G013900	703	UniRef100_K7KNH2 Uncharacterized protein n=1 Tax=Glycine max RepID=K7KNH2_SOYBN	0	100	UniRef100_B9I2P4 HAT dimerization domain-containing family protein n=1 Tax=Populus trichocarpa RepID=B9I2P4_POPTR	0	98.85	AT1G18560.1|Symbols:|BED zinc finger ;hAT family dimerisation domain|chr1:6385614-6388005 FORWARD LENGTH=690	0	99.28	GO:0008150	biological process	GO:0003677 GO:0046983	DNA binding; protein dimerization activity	GO:0005634	nucleus	PF05699	hAT family C-terminal dimerisation region	PTHR10775	UNCHARACTERIZED	KOG1121	Tam3-transposase_(Ac_family)
Glyma.05G014000	686	UniRef100_I1K197 Uncharacterized protein n=1 Tax=Glycine max RepID=I1K197_SOYBN	0	100	UniRef100_G7JGK2 Arogenate dehydrogenase n=1 Tax=Medicago truncatula RepID=G7JGK2_MEDTR	0	99.13	AT5G34930.1|Symbols:|arogenate dehydrogenase|chr5:13233391-13235522 FORWARD LENGTH=640	0	92.34	GO:0006567 GO:0006571 GO:0055114	oxidation-reduction process; threonine catabolic process; tyrosine biosynthetic process	GO:0000166 GO:0004665 GO:0008977	nucleotide binding; prephenate dehydrogenase (NADP+) activity; prephenate dehydrogenase activity	GO:0005739	mitochondrion	PF02153	Prephenate dehydrogenase	PTHR11811	6-PHOSPHOGLUCONATE DEHYDROGENASE	KOG2380	Prephenate_dehydrogenase_(NADP+)
Glyma.05G014100	198	UniRef100_K7KNH0 Uncharacterized protein n=1 Tax=Glycine max RepID=K7KNH0_SOYBN	5e-142	100	UniRef100_B9I2P3 Universal stress family protein n=1 Tax=Populus trichocarpa RepID=B9I2P3_POPTR	2e-78	92.02	AT1G48960.1|Symbols:|Adenine nucleotide alpha hydrolases-like superfamily protein|chr1:18112552-18113550 FORWARD LENGTH=219	3e-68	89.5	GO:0002238	response to molecule of fungal origin	GO:0003674	molecular function	GO:0005575	cellular component	PF00582	Universal stress protein family	NA	NA	NA	NA
Glyma.05G014200	208	UniRef100_I1K195 Uncharacterized protein n=1 Tax=Glycine max RepID=I1K195_SOYBN	9e-151	100	UniRef100_Q9LII1 Single-stranded DNA-binding protein n=1 Tax=Arabidopsis thaliana RepID=Q9LII1_ARATH	1e-83	95.39	AT3G18580.1|Symbols:|Nucleic acid-binding, OB-fold-like protein|chr3:6396940-6398068 REVERSE LENGTH=217	1e-86	95.39	GO:0008150	biological process	GO:0003697	single-stranded DNA binding	GO:0005739	mitochondrion	PF00436	Single-strand binding protein family	PTHR10302	SINGLE-STRANDED DNA-BINDING PROTEIN	KOG1653	Single-stranded_DNA-binding_protein
Glyma.05G014300	388	UniRef100_I1K194 Uncharacterized protein n=1 Tax=Glycine max RepID=I1K194_SOYBN	0	100	UniRef100_G7JRX9 Peptidyl-prolyl cis-trans isomerase n=3 Tax=Medicago truncatula RepID=G7JRX9_MEDTR	7e-149	78.26	AT1G74070.1|Symbols:|Cyclophilin-like peptidyl-prolyl cis-trans isomerase family protein|chr1:27851749-27852861 REVERSE LENGTH=317	1e-105	73.19	GO:0006457 GO:0016556 GO:0019288	isopentenyl diphosphate biosynthetic process, mevalonate-independent pathway; mRNA modification; protein folding	GO:0003755	peptidyl-prolyl cis-trans isomerase activity	GO:0009507 GO:0009543	chloroplast; chloroplast thylakoid lumen	PF00160	Cyclophilin type peptidyl-prolyl cis-trans isomerase/CLD	PTHR11071	PEPTIDYL-PROLYL CIS-TRANS ISOMERASE	KOG0880	Peptidyl-prolyl_cis-trans_isomerase
Glyma.05G014400	653	UniRef100_I1K193 Uncharacterized protein n=2 Tax=Glycine max RepID=I1K193_SOYBN	0	100	UniRef100_G7JS11 Nuclear-interacting partner of ALK n=1 Tax=Medicago truncatula RepID=G7JS11_MEDTR	0	95.88	AT1G48950.1|Symbols:|C3HC zinc finger-like|chr1:18107063-18110108 FORWARD LENGTH=594	1e-127	74.07	GO:0008150	biological process	GO:0008270	zinc ion binding	GO:0005634	nucleus	PF07967	C3HC zinc finger-like	PTHR15835	FAMILY NOT NAMED	KOG4765	Uncharacterized_conserved_protein
Glyma.05G014500	91	NA	NA	NA	NA	NA	NA	NA	NA	NA	NA	NA	NA	NA	NA	NA	NA	NA	NA	NA	NA	NA
Glyma.05G014600	478	UniRef100_I1K192 Uncharacterized protein n=1 Tax=Glycine max RepID=I1K192_SOYBN	0	100	UniRef100_G7I4Y3 Piriformospora indica-insensitive protein n=1 Tax=Medicago truncatula RepID=G7I4Y3_MEDTR	3e-142	84.77	AT1G68780.1|Symbols:|RNI-like superfamily protein|chr1:25831881-25833335 REVERSE LENGTH=432	7e-144	96.99	GO:0002237 GO:0007165 GO:0010103 GO:0048443	response to molecule of bacterial origin; signal transduction; stamen development; stomatal complex morphogenesis	NA	NA	GO:0005886	plasma membrane	PF00560	Leucine Rich Repeat	PTHR24420	LEUCINE-RICH REPEAT RECEPTOR-LIKE PROTEIN KINASE	KOG4579	Leucine-rich_repeat_(LRR)_protein_associated_with_apoptosis_in_muscle_tissue
Glyma.05G014700	182	UniRef100_K7KNG7 Uncharacterized protein n=1 Tax=Glycine max RepID=K7KNG7_SOYBN	2e-132	100	UniRef100_G7JR03 Early nodulin-like protein n=2 Tax=Medicago truncatula RepID=G7JR03_MEDTR	9e-76	100	AT1G48940.1|Symbols:ENODL6, AtENODL6|early nodulin-like protein 6|chr1:18105808-18106422 REVERSE LENGTH=177	6e-56	94.92	NA	NA	GO:0005507 GO:0009055	copper ion binding; electron carrier activity	GO:0005886 GO:0031225	anchored to membrane; plasma membrane	PF02298	Plastocyanin-like domain	NA	NA	NA	NA
Glyma.05G014800	573	UniRef100_I1K190 Uncharacterized protein n=1 Tax=Glycine max RepID=I1K190_SOYBN	0	100	UniRef100_G7JT08 ATP-dependent RNA helicase has1 n=1 Tax=Medicago truncatula RepID=G7JT08_MEDTR	0	79.49	AT3G18600.1|Symbols:|P-loop containing nucleoside triphosphate hydrolases superfamily protein|chr3:6399724-6403007 REVERSE LENGTH=568	0	96.48	GO:0001510 GO:0009220 GO:0009909 GO:0034968	RNA methylation; histone lysine methylation; pyrimidine ribonucleotide biosynthetic process; regulation of flower development	GO:0003676 GO:0004386 GO:0005524 GO:0008026	ATP-dependent helicase activity; ATP binding; helicase activity; nucleic acid binding	GO:0005634 GO:0005730	nucleolus; nucleus	PF00271 PF00270	Helicase conserved C-terminal domain; DEAD/DEAH box helicase	PTHR24031	FAMILY NOT NAMED	KOG0342	ATP-dependent_RNA_helicase_pitchoune
Glyma.05G014900	733	UniRef100_I1K189 Uncharacterized protein n=1 Tax=Glycine max RepID=I1K189_SOYBN	0	100	UniRef100_B9I2N7 Kinesin motor family protein n=2 Tax=Populus trichocarpa RepID=B9I2N7_POPTR	0	93.11	AT1G18550.1|Symbols:|ATP binding microtubule motor family protein|chr1:6381656-6384340 REVERSE LENGTH=725	0	100.28	GO:0007018	microtubule-based movement	GO:0003777 GO:0005524	ATP binding; microtubule motor activity	GO:0005737	cytoplasm	PF00225	Kinesin motor domain	PTHR24115	FAMILY NOT NAMED	KOG0242	Kinesin-like_protein
Glyma.05G015000	273	UniRef100_I1K188 Uncharacterized protein n=1 Tax=Glycine max RepID=I1K188_SOYBN	0	100	NA	NA	NA	AT5G23100.1|Symbols:|Protein of unknown function, DUF617|chr5:7753557-7754390 FORWARD LENGTH=277	2e-94	92.06	GO:0008150	biological process	GO:0003674	molecular function	GO:0005634	nucleus	PF04759	Protein of unknown function, DUF617	NA	NA	NA	NA
Glyma.05G015100	158	UniRef100_I1K186 Uncharacterized protein n=1 Tax=Glycine max RepID=I1K186_SOYBN	1e-111	100	UniRef100_Q8W0W5 Repressor protein n=1 Tax=Glycine max RepID=Q8W0W5_SOYBN	7e-100	100.64	AT5G23090.1|Symbols:NF-YB13|nuclear factor Y, subunit B13|chr5:7749391-7750203 FORWARD LENGTH=159	1e-91	96.23	GO:0006355	regulation of transcription, DNA-dependent	GO:0003677 GO:0003700 GO:0043565	DNA binding; sequence-specific DNA binding; sequence-specific DNA binding transcription factor activity	GO:0005622 GO:0005634	intracellular; nucleus	PF00808	Histone-like transcription factor (CBF/NF-Y) and archaeal histone	PTHR11064	CCAAT-BINDING TRANSCRIPTION FACTOR-RELATED	KOG0871	Class_2_transcription_repressor_NC2,_beta_subunit_(Dr1)
Glyma.05G015200	1015	UniRef100_I1K185 Uncharacterized protein n=1 Tax=Glycine max RepID=I1K185_SOYBN	0	100	UniRef100_G7JT16 G patch domain-containing protein n=1 Tax=Medicago truncatula RepID=G7JT16_MEDTR	0	101.83	AT5G23080.1|Symbols:TGH|SWAP (Suppressor-of-White-APricot)/surp domain-containing protein|chr5:7743226-7748889 REVERSE LENGTH=930	0	86.34	GO:0000278 GO:0000956 GO:0006396 GO:0007275 GO:0010087 GO:0030422 GO:0035196	RNA processing; mitotic cell cycle; multicellular organismal development; nuclear-transcribed mRNA catabolic process; phloem or xylem histogenesis; production of miRNAs involved in gene silencing by miRNA; production of siRNA involved in RNA interference	GO:0003723 GO:0005515 GO:0070878 GO:0070883	RNA binding; pre-miRNA binding; primary miRNA binding; protein binding	GO:0005634	nucleus	PF01805 PF07713	Surp module; Protein of unknown function (DUF1604)	PTHR13384	FAMILY NOT NAMED	KOG2138	Predicted_RNA_binding_protein,_contains_G-patch_domain
Glyma.05G015300	340	UniRef100_G8A282 Craniofacial development protein n=1 Tax=Medicago truncatula RepID=G8A282_MEDTR	0	95.42	UniRef100_G8A282 Craniofacial development protein n=1 Tax=Medicago truncatula RepID=G8A282_MEDTR	0	95.42	NA	NA	NA	NA	NA	NA	NA	NA	NA	PF03372	Endonuclease/Exonuclease/phosphatase family	PTHR23227	BUCENTAUR RELATED	NA	NA
Glyma.05G015400	1206	UniRef100_I1K184 Uncharacterized protein n=1 Tax=Glycine max RepID=I1K184_SOYBN	0	100	UniRef100_G7JT17 Phospholipid-transporting ATPase n=1 Tax=Medicago truncatula RepID=G7JT17_MEDTR	0	98.18	AT1G68710.1|Symbols:|ATPase E1-E2 type family protein / haloacid dehalogenase-like hydrolase family protein|chr1:25793498-25797975 REVERSE LENGTH=1200	0	98.25	GO:0006812 GO:0008152 GO:0015914	cation transport; metabolic process; phospholipid transport	GO:0000166 GO:0000287 GO:0003824 GO:0004012 GO:0005524 GO:0015662 GO:0016820 GO:0046872	ATP binding; ATPase activity, coupled to transmembrane movement of ions, phosphorylative mechanism; catalytic activity; hydrolase activity, acting on acid anhydrides, catalyzing transmembrane movement of substances; magnesium ion binding; metal ion binding; nucleotide binding; phospholipid-translocating ATPase activity	GO:0016020 GO:0016021	integral to membrane; membrane	PF00122 PF00702	E1-E2 ATPase; haloacid dehalogenase-like hydrolase	PTHR24092	FAMILY NOT NAMED	KOG0206	P-type_ATPase
Glyma.05G015500	162	UniRef100_I1K183 Uncharacterized protein n=1 Tax=Glycine max RepID=I1K183_SOYBN	6e-111	100	UniRef100_Q9FZ75 Probable calcium-binding protein CML15 n=1 Tax=Arabidopsis thaliana RepID=CML15_ARATH	1e-79	95.54	AT1G18530.1|Symbols:|EF hand calcium-binding protein family|chr1:6376783-6377256 FORWARD LENGTH=157	1e-82	95.54	GO:0008150	biological process	GO:0005509	calcium ion binding	NA	NA	PF00036	EF hand	PTHR10891	EF-HAND CALCIUM-BINDING DOMAIN CONTAINING PROTEIN	KOG0027	Calmodulin_and_related_proteins_(EF-Hand_superfamily)
Glyma.05G015600	147	UniRef100_I1MUI5 Uncharacterized protein n=1 Tax=Glycine max RepID=I1MUI5_SOYBN	2e-47	78.91	NA	NA	NA	AT1G74055.1|Symbols:|unknown protein; FUNCTIONS IN: molecular_function unknown; INVOLVED IN: biological_process unknown; LOCATED IN: chloroplast; EXPRESSED IN: 15 plant structures; EXPRESSED DURING: 6 growth stages; Has 24 Blast hits to 24 proteins in 9 species: Archae - 0; Bacteria - 0; Metazoa - 0; Fungi - 0; Plants - 24; Viruses - 0; Other Eukaryotes - 0 (source: NCBI BLink).|chr1:27849279-278…	3e-16	52.78	GO:0008150	biological process	GO:0003674	molecular function	GO:0009507	chloroplast	NA	NA	NA	NA	NA	NA
Glyma.05G015700	123	UniRef100_K7KNG5 Uncharacterized protein n=1 Tax=Glycine max RepID=K7KNG5_SOYBN	7e-80	100	NA	NA	NA	NA	NA	NA	NA	NA	NA	NA	NA	NA	NA	NA	NA	NA	NA	NA
Glyma.05G015800	63	UniRef100_K7KNG4 Uncharacterized protein n=1 Tax=Glycine max RepID=K7KNG4_SOYBN	7e-38	100	NA	NA	NA	NA	NA	NA	NA	NA	NA	NA	NA	NA	NA	NA	NA	NA	NA	NA
Glyma.05G015900	205	UniRef100_K7KNG3 Uncharacterized protein n=1 Tax=Glycine max RepID=K7KNG3_SOYBN	5e-149	83.61	UniRef100_G7JT22 Ethylene-responsive transcription factor n=1 Tax=Medicago truncatula RepID=G7JT22_MEDTR	4e-86	100	AT5G19790.1|Symbols:RAP2.11|related to AP2 11|chr5:6689271-6690032 REVERSE LENGTH=253	9e-26	23.72	GO:0000302 GO:0009723 GO:0035865 GO:0048528	cellular response to potassium ion; post-embryonic root development; response to ethylene stimulus; response to reactive oxygen species	GO:0003677 GO:0003700 GO:0043565	DNA binding; sequence-specific DNA binding; sequence-specific DNA binding transcription factor activity	GO:0005634	nucleus	PF00847	AP2 domain	NA	NA	NA	NA
Glyma.05G016000	397	UniRef100_I1K180 Uncharacterized protein n=1 Tax=Glycine max RepID=I1K180_SOYBN	0	100	UniRef100_B0FPA3 Extracellular Ca2+ sensing receptor n=1 Tax=Glycine max RepID=B0FPA3_SOYBN	0	99.5	AT5G23060.1|Symbols:CaS|calcium sensing receptor|chr5:7736760-7738412 REVERSE LENGTH=387	0	101.29	GO:0000023 GO:0006098 GO:0006364 GO:0006636 GO:0009416 GO:0009637 GO:0009657 GO:0009704 GO:0009773 GO:0010114 GO:0010207 GO:0010218 GO:0015979 GO:0015994 GO:0019216 GO:0019252 GO:0019288 GO:0019344 GO:0019684 GO:0031408 GO:0043085 GO:0071277 GO:0090333	cellular response to calcium ion; chlorophyll metabolic process; cysteine biosynthetic process; de-etiolation; isopentenyl diphosphate biosynthetic process, mevalonate-independent pathway; maltose metabolic process; oxylipin biosynthetic process; pentose-phosphate shunt; photosynthesis; photosynthesis, light reaction; photosynthetic electron transport in photosystem I; photosystem II assembly; pl…	NA	NA	GO:0005739 GO:0009507 GO:0009534 GO:0009535 GO:0009579	chloroplast; chloroplast thylakoid; chloroplast thylakoid membrane; mitochondrion; thylakoid	PF00581	Rhodanese-like domain	NA	NA	NA	NA
Glyma.05G016100	252	UniRef100_I1K178 Uncharacterized protein n=1 Tax=Glycine max RepID=I1K178_SOYBN	3e-180	100	UniRef100_Q307Y4 Cell growth defect factor-like n=1 Tax=Solanum tuberosum RepID=Q307Y4_SOLTU	2e-119	96.81	AT5G23040.1|Symbols:CDF1|Protein of unknown function (DUF3353)|chr5:7729465-7730930 REVERSE LENGTH=258	4e-123	86.43	GO:0008219	cell death	NA	NA	GO:0005739 GO:0009507 GO:0009536 GO:0009941	chloroplast; chloroplast envelope; mitochondrion; plastid	PF11833	Protein of unknown function (DUF3353)	NA	NA	NA	NA
Glyma.05G016200	275	UniRef100_I1K177 Uncharacterized protein n=1 Tax=Glycine max RepID=I1K177_SOYBN	0	100	UniRef100_G7JT30 Senescence-associated protein n=1 Tax=Medicago truncatula RepID=G7JT30_MEDTR	2e-145	98.52	AT1G18520.1|Symbols:TET11|tetraspanin11|chr1:6375051-6376178 FORWARD LENGTH=271	4e-81	96.68	GO:0007568	aging	GO:0003674	molecular function	GO:0005576 GO:0016021	extracellular region; integral to membrane	PF00335	Tetraspanin family	PTHR19282	TETRASPANIN	NA	NA
Glyma.05G016300	250	UniRef100_I1K176 Uncharacterized protein n=1 Tax=Glycine max RepID=I1K176_SOYBN	0	100	UniRef100_E6NU48 JHL10I11.4 protein n=1 Tax=Jatropha curcas RepID=E6NU48_JATCU	7e-66	97.1	AT5G35520.1|Symbols:MIS12, ATMIS12|minichromosome instability 12 (mis12)-like|chr5:13701396-13702925 FORWARD LENGTH=238	3e-55	98.32	GO:0007067	mitosis	GO:0003674	molecular function	GO:0000775 GO:0005634	chromosome, centromeric region; nucleus	PF05859	Mis12 protein	NA	NA	NA	NA
Glyma.05G016400	631	UniRef100_K7KNG2 Uncharacterized protein n=2 Tax=Glycine max RepID=K7KNG2_SOYBN	0	100	UniRef100_B9N5I6 Phenylalanyl-tRNA synthetase beta chain family protein n=1 Tax=Populus trichocarpa RepID=B9N5I6_POPTR	0	101.34	AT1G72550.1|Symbols:|tRNA synthetase beta subunit family protein|chr1:27319947-27323908 REVERSE LENGTH=598	0	100.84	GO:0006432	phenylalanyl-tRNA aminoacylation	GO:0000166 GO:0000287 GO:0003723 GO:0004826 GO:0005524	ATP binding; RNA binding; magnesium ion binding; nucleotide binding; phenylalanine-tRNA ligase activity	GO:0005737 GO:0005829 GO:0009328	cytoplasm; cytosol; phenylalanine-tRNA ligase complex	PF03483 PF03484	B3/4 domain; tRNA synthetase B5 domain	PTHR10947	PHENYLALANYL-TRNA SYNTHETASE BETA CHAIN AND LEUCINE-RICH REPEAT-CONTAINING PROTEIN 47	KOG2472	Phenylalanyl-tRNA_synthetase_beta_subunit
Glyma.05G016500	343	UniRef100_I1K173 Uncharacterized protein n=1 Tax=Glycine max RepID=I1K173_SOYBN	0	100	UniRef100_G7JT37 Strictosidine synthase n=1 Tax=Medicago truncatula RepID=G7JT37_MEDTR	4e-148	98.21	AT1G74010.1|Symbols:|Calcium-dependent phosphotriesterase superfamily protein|chr1:27832432-27834017 REVERSE LENGTH=325	1e-72	94.77	GO:0006865 GO:0009058	amino acid transport; biosynthetic process	GO:0016844	strictosidine synthase activity	GO:0005576 GO:0005829 GO:0005886 GO:0009505	cytosol; extracellular region; plant-type cell wall; plasma membrane	PF03088	Strictosidine synthase	PTHR10426	STRICTOSIDINE SYNTHASE-RELATED	KOG1520	Predicted_alkaloid_synthase/Surface_mucin_Hemomucin
Glyma.05G016600	152	UniRef100_I1K170 Uncharacterized protein n=1 Tax=Glycine max RepID=I1K170_SOYBN	2e-101	100	UniRef100_B4FDH3 H/ACA ribonucleoprotein complex subunit 2 n=1 Tax=Zea mays RepID=B4FDH3_MAIZE	1e-77	100.67	AT5G08180.2|Symbols:|Ribosomal protein L7Ae/L30e/S12e/Gadd45 family protein|chr5:2631843-2633374 REVERSE LENGTH=156	2e-73	96.79	GO:0001510 GO:0009165 GO:0009909 GO:0034968	RNA methylation; histone lysine methylation; nucleotide biosynthetic process; regulation of flower development	GO:0003723	RNA binding	GO:0005634 GO:0005730	nucleolus; nucleus	PF01248	Ribosomal protein L7Ae/L30e/S12e/Gadd45 family	PTHR23105	RIBOSOMAL PROTEIN L7AE FAMILY MEMBER	KOG3167	Box_H/ACA_snoRNP_component,_involved_in_ribosomal_RNA_pseudouridinylation
Glyma.05G016700	661	UniRef100_UPI0002339B23 PREDICTED: uridine-cytidine kinase C-like isoform X1 n=1 Tax=Glycine max RepID=UPI0002339B23	0	100	UniRef100_K7KNG0 Uridine kinase n=1 Tax=Glycine max RepID=K7KNG0_SOYBN	0	94.51	AT1G73980.1|Symbols:|Phosphoribulokinase / Uridine kinase family|chr1:27820292-27823527 REVERSE LENGTH=643	0	102.02	GO:0006796 GO:0008152 GO:0009058 GO:0009737	biosynthetic process; metabolic process; phosphate-containing compound metabolic process; response to abscisic acid stimulus	GO:0005524 GO:0016301 GO:0016773	ATP binding; kinase activity; phosphotransferase activity, alcohol group as acceptor	GO:0005829	cytosol	PF01928 PF00485	CYTH domain; Phosphoribulokinase / Uridine kinase family	PTHR10285	URIDINE KINASE	KOG4203	Armadillo/beta-Catenin/plakoglobin
Glyma.05G016800	152	UniRef100_I1K170 Uncharacterized protein n=1 Tax=Glycine max RepID=I1K170_SOYBN	4e-103	100	UniRef100_B4FDH3 H/ACA ribonucleoprotein complex subunit 2 n=1 Tax=Zea mays RepID=B4FDH3_MAIZE	2e-78	100.67	AT5G08180.2|Symbols:|Ribosomal protein L7Ae/L30e/S12e/Gadd45 family protein|chr5:2631843-2633374 REVERSE LENGTH=156	4e-74	96.79	GO:0001510 GO:0009165 GO:0009909 GO:0034968	RNA methylation; histone lysine methylation; nucleotide biosynthetic process; regulation of flower development	GO:0003723	RNA binding	GO:0005634 GO:0005730	nucleolus; nucleus	PF01248	Ribosomal protein L7Ae/L30e/S12e/Gadd45 family	PTHR23105	RIBOSOMAL PROTEIN L7AE FAMILY MEMBER	KOG3167	Box_H/ACA_snoRNP_component,_involved_in_ribosomal_RNA_pseudouridinylation
Glyma.05G016900	343	UniRef100_I1K169 Uncharacterized protein n=1 Tax=Glycine max RepID=I1K169_SOYBN	0	100	UniRef100_G7JU40 Serine/threonine protein kinase n=1 Tax=Medicago truncatula RepID=G7JU40_MEDTR	0	100	AT5G08160.1|Symbols:ATPK3, PK3|serine/threonine protein kinase 3|chr5:2625903-2627942 REVERSE LENGTH=347	0	98.56	GO:0006468 GO:0006499 GO:0045727	N-terminal protein myristoylation; positive regulation of translation; protein phosphorylation	GO:0004672 GO:0004674 GO:0005524 GO:0016301 GO:0016772	ATP binding; kinase activity; protein kinase activity; protein serine/threonine kinase activity; transferase activity, transferring phosphorus-containing groups	GO:0005829 GO:0005886	cytosol; plasma membrane	PF00069	Protein kinase domain	PTHR22967	SERINE/THREONINE PROTEIN KINASE	KOG2345	Serine/threonine_protein_kinase/TGF-beta_stimulated_factor

## Sheet: Table S6
Additional File 3 Table S6: One hundred twenty five (125) model genes were found within the region of Gm_01_53535790 SNP using Glyma2.0 models in SoyBase.
Gmax 2.0 Primary Protein ID (1)	Protein Length (AA)	Top Uniref100 BLASTP Hit (2)	E-value (E<10-6)	% Coverage	Top Descriptive Uniref100 BLASTP Hit (3)	E-value (E<10-6)	% Coverage	Top Arabidopsis (TAIR10) BLASTP Hit (4)	E-value (E<10-6)	Coverage	Gene Ontology Biological Process IDs (5)	Gene Ontology Biological Process Descriptions	Gene Ontology Molecular Function IDs (6)	Gene Ontology Molecular Function Descriptions	Gene Ontology Cellular Component IDs (7)	Gene Ontology Cellular Component Descriptions	PFAM IDs (8)	PFAM_Descriptions	Panther IDs (9)	Panther_Descriptions	KOG IDs (10)	KOG_Desctiptions
Glyma.01G196200	348	UniRef100_K7K4R9 Uncharacterized protein n=1 Tax=Glycine max RepID=K7K4R9_SOYBN	0	100	UniRef100_G7K165 Myb transcription factor-like protein n=1 Tax=Medicago truncatula RepID=G7K165_MEDTR	4e-135	112.3	AT3G49690.1|Symbols:RAX3, MYB84, ATMYB84|myb domain protein 84|chr3:18427941-18429100 FORWARD LENGTH=310	6e-86	101.61	GO:0006355 GO:0009751	regulation of transcription, DNA-dependent; response to salicylic acid stimulus	GO:0003677 GO:0003700	DNA binding; sequence-specific DNA binding transcription factor activity	GO:0005634	nucleus	PF00249	Myb-like DNA-binding domain	PTHR10641	MYB-LIKE DNA-BINDING PROTEIN MYB	KOG0048	Transcription_factor,_Myb_superfamily
Glyma.01G196300	407	UniRef100_I1J9H2 Branched-chain-amino-acid aminotransferase n=1 Tax=Glycine max RepID=I1J9H2_SOYBN	0	100	UniRef100_I1J9H2 Branched-chain-amino-acid aminotransferase n=1 Tax=Glycine max RepID=I1J9H2_SOYBN	0	100	AT3G49680.1|Symbols:ATBCAT-3, BCAT3|branched-chain aminotransferase 3|chr3:18422768-18425473 FORWARD LENGTH=413	0	98.06	GO:0008152 GO:0009081 GO:0009407 GO:0019932	branched-chain amino acid metabolic process; metabolic process; second-messenger-mediated signaling; toxin catabolic process	GO:0003824 GO:0004084	branched-chain-amino-acid transaminase activity; catalytic activity	GO:0009507 GO:0009570	chloroplast; chloroplast stroma	PF01063	Aminotransferase class IV	PTHR11825	SUBGROUP IIII AMINOTRANSFERASE	KOG0975	Branched_chain_aminotransferase_BCAT1,_pyridoxal_phosphate_enzymes_type_IV_superfamily
Glyma.01G196400	747	UniRef100_K7K4S0 Uncharacterized protein n=1 Tax=Glycine max RepID=K7K4S0_SOYBN	0	100	UniRef100_F4JXK3 Branched-chain-amino-acid aminotransferase 5 n=1 Tax=Arabidopsis thaliana RepID=F4JXK3_ARATH	8e-140	63.95	AT5G65770.3|Symbols:LINC4|little nuclei4|chr5:26311587-26315610 FORWARD LENGTH=1010	6e-147	64.46	GO:0006997	nucleus organization	NA	NA	GO:0005634 GO:0005652 GO:0009507 GO:0034399	chloroplast; nuclear lamina; nuclear periphery; nucleus	NA	NA	NA	NA	NA	NA
Glyma.01G196500	84	UniRef100_K7K4S1 Uncharacterized protein n=1 Tax=Glycine max RepID=K7K4S1_SOYBN	2e-52	100	NA	NA	NA	NA	NA	NA	NA	NA	NA	NA	NA	NA	NA	NA	NA	NA	NA	NA
Glyma.01G196600	284	UniRef100_I1J9H4 Uncharacterized protein n=1 Tax=Glycine max RepID=I1J9H4_SOYBN	0	100	UniRef100_D9ZJ03 HD domain class transcription factor n=1 Tax=Malus domestica RepID=D9ZJ03_MALDO	3e-127	97.92	AT4G37790.1|Symbols:HAT22|Homeobox-leucine zipper protein family|chr4:17768241-17769272 FORWARD LENGTH=278	9e-96	101.8	GO:0006355 GO:0006473 GO:0009735	protein acetylation; regulation of transcription, DNA-dependent; response to cytokinin stimulus	GO:0003677 GO:0003700 GO:0043565	DNA binding; sequence-specific DNA binding; sequence-specific DNA binding transcription factor activity	GO:0005634	nucleus	PF02183 PF00046	Homeobox associated leucine zipper; Homeobox domain	PTHR24326	FAMILY NOT NAMED	KOG0483	Transcription_factor_HEX,_contains_HOX_and_HALZ_domains
Glyma.01G196700	68	UniRef100_E9L579 CLE33 protein n=1 Tax=Glycine max RepID=E9L579_SOYBN	7e-39	100	UniRef100_E9L579 CLE33 protein n=1 Tax=Glycine max RepID=E9L579_SOYBN	7e-39	100	NA	NA	NA	NA	NA	NA	NA	NA	NA	NA	NA	NA	NA	NA	NA
Glyma.01G196800	297	UniRef100_UPI0001B63966 PREDICTED: probable xyloglucan endotransglucosylase/hydrolase protein 6-like n=1 Tax=Glycine max RepID=UPI0001B63966	0	100	UniRef100_E3UZI7 Xyloglucan endotransglucosylase/hydrolase n=1 Tax=Gossypium hirsutum RepID=E3UZI7_GOSHI	0	102.42	AT5G65730.1|Symbols:XTH6|xyloglucan endotransglucosylase/hydrolase 6|chr5:26299080-26300290 FORWARD LENGTH=292	2e-169	96.23	GO:0005975 GO:0006073 GO:0009269 GO:0009409 GO:0009414 GO:0009651 GO:0009737	carbohydrate metabolic process; cellular glucan metabolic process; response to abscisic acid stimulus; response to cold; response to desiccation; response to salt stress; response to water deprivation	GO:0004553 GO:0016762 GO:0016798	hydrolase activity, acting on glycosyl bonds; hydrolase activity, hydrolyzing O-glycosyl compounds; xyloglucan:xyloglucosyl transferase activity	GO:0005576 GO:0005618 GO:0048046	apoplast; cell wall; extracellular region	PF06955 PF00722	Xyloglucan endo-transglycosylase (XET) C-terminus; Glycosyl hydrolases family 16	PTHR10963	GLYCOSYL HYDROLASE-RELATED	NA	NA
Glyma.01G196900	131	UniRef100_K7K4S3 Uncharacterized protein n=1 Tax=Glycine max RepID=K7K4S3_SOYBN	2e-92	100	UniRef100_G7K151 EPIDERMAL PATTERNING FACTOR-like protein n=1 Tax=Medicago truncatula RepID=G7K151_MEDTR	2e-59	96.18	AT4G37810.1|Symbols:|unknown protein; FUNCTIONS IN: molecular_function unknown; INVOLVED IN: biological_process unknown; LOCATED IN: endomembrane system; BEST Arabidopsis thaliana protein match is: unknown protein (TAIR:AT5G10310.1); Has 149 Blast hits to 149 proteins in 15 species: Archae - 0; Bacteria - 0; Metazoa - 0; Fungi - 0; Plants - 149; Viruses - 0; Other Eukaryotes - 0 (source: NCBI BLi…	3e-30	78.91	GO:0008150	biological process	GO:0003674	molecular function	GO:0005576	extracellular region	NA	NA	NA	NA	NA	NA
Glyma.01G197000	68	NA	NA	NA	NA	NA	NA	NA	NA	NA	NA	NA	NA	NA	NA	NA	NA	NA	NA	NA	NA	NA
Glyma.01G197100	458	UniRef100_I1J9H6 Uncharacterized protein n=1 Tax=Glycine max RepID=I1J9H6_SOYBN	0	100	UniRef100_G7K149 Cysteine desulfurase n=1 Tax=Medicago truncatula RepID=G7K149_MEDTR	0	100.66	AT5G65720.1|Symbols:ATNIFS1, NIFS1, NFS1, ATNFS1|nitrogen fixation S (NIFS)-like 1|chr5:26296349-26297710 FORWARD LENGTH=453	0	100.88	GO:0008152 GO:0016226	iron-sulfur cluster assembly; metabolic process	GO:0003824 GO:0005515 GO:0005524 GO:0008270 GO:0008483 GO:0030170 GO:0031071	ATP binding; catalytic activity; cysteine desulfurase activity; protein binding; pyridoxal phosphate binding; transaminase activity; zinc ion binding	GO:0005739 GO:0009507	chloroplast; mitochondrion	PF00266	Aminotransferase class-V	PTHR11601	CYSTEINE DESULFURYLASE	KOG1549	Cysteine_desulfurase_NFS1
Glyma.01G197200	308	UniRef100_K7LN14 Uncharacterized protein n=1 Tax=Glycine max RepID=K7LN14_SOYBN	2e-121	62.27	NA	NA	NA	NA	NA	NA	NA	NA	NA	NA	NA	NA	NA	NA	NA	NA	NA	NA
Glyma.01G197300	304	UniRef100_K7K4S5 Uncharacterized protein n=1 Tax=Glycine max RepID=K7K4S5_SOYBN	0	100	NA	NA	NA	AT5G67020.1|Symbols:|unknown protein; BEST Arabidopsis thaliana protein match is: unknown protein (TAIR:AT3G50340.1); Has 1807 Blast hits to 1807 proteins in 277 species: Archae - 0; Bacteria - 0; Metazoa - 736; Fungi - 347; Plants - 385; Viruses - 0; Other Eukaryotes - 339 (source: NCBI BLink).|chr5:26749962-26751146 FORWARD LENGTH=394	4e-39	67.77	GO:0008150	biological process	GO:0003674	molecular function	GO:0005634	nucleus	NA	NA	NA	NA	NA	NA
Glyma.01G197400	492	UniRef100_K7K4S6 Uncharacterized protein n=3 Tax=Glycine max RepID=K7K4S6_SOYBN	0	100	NA	NA	NA	NA	NA	NA	NA	NA	NA	NA	NA	NA	NA	NA	NA	NA	NA	NA
Glyma.01G197500	452	UniRef100_I1J9I1 Uncharacterized protein n=1 Tax=Glycine max RepID=I1J9I1_SOYBN	0	100	UniRef100_G7JFB0 Tubulin alpha-5 chain n=1 Tax=Medicago truncatula RepID=G7JFB0_MEDTR	0	100	AT1G50010.1|Symbols:TUA2|tubulin alpha-2 chain|chr1:18517737-18519729 FORWARD LENGTH=450	0	96.67	GO:0006184 GO:0007017 GO:0007018 GO:0009651 GO:0051258	GTP catabolic process; microtubule-based movement; microtubule-based process; protein polymerization; response to salt stress	GO:0003924 GO:0005198 GO:0005200 GO:0005525	GTP binding; GTPase activity; structural constituent of cytoskeleton; structural molecule activity	GO:0005618 GO:0005737 GO:0005829 GO:0005874 GO:0016020 GO:0043234 GO:0045298	cell wall; cytoplasm; cytosol; membrane; microtubule; protein complex; tubulin complex	PF03953 PF00091	Tubulin C-terminal domain; Tubulin/FtsZ family, GTPase domain	PTHR11588	TUBULIN	KOG1376	Alpha_tubulin
Glyma.01G197600	979	UniRef100_K7K4S9 Uncharacterized protein n=1 Tax=Glycine max RepID=K7K4S9_SOYBN	0	100	UniRef100_G7K141 Receptor protein kinase-like protein n=1 Tax=Medicago truncatula RepID=G7K141_MEDTR	0	92.6	AT5G65710.1|Symbols:HSL2|HAESA-like 2|chr5:26292372-26295440 FORWARD LENGTH=993	0	95.47	GO:0006468 GO:0007169 GO:0010102 GO:0010468	lateral root morphogenesis; protein phosphorylation; regulation of gene expression; transmembrane receptor protein tyrosine kinase signaling pathway	GO:0004672 GO:0004674 GO:0005524 GO:0016301 GO:0016772	ATP binding; kinase activity; protein kinase activity; protein serine/threonine kinase activity; transferase activity, transferring phosphorus-containing groups	GO:0005886	plasma membrane	PF00069 PF08263 PF00560	Protein kinase domain; Leucine rich repeat N-terminal domain; Leucine Rich Repeat	PTHR24420	LEUCINE-RICH REPEAT RECEPTOR-LIKE PROTEIN KINASE	KOG1187	Serine/threonine_protein_kinase
Glyma.01G197700	290	UniRef100_K7K4T0 Uncharacterized protein n=1 Tax=Glycine max RepID=K7K4T0_SOYBN	0	100	UniRef100_I1LH25 Malate dehydrogenase n=1 Tax=Glycine max RepID=I1LH25_SOYBN	3e-177	73.65	AT2G22780.1|Symbols:PMDH1|peroxisomal NAD-malate dehydrogenase 1|chr2:9689995-9691923 REVERSE LENGTH=354	3e-157	73.45	GO:0005975 GO:0006108 GO:0006635 GO:0007031 GO:0009062 GO:0031998 GO:0044262 GO:0055114 GO:0080093	carbohydrate metabolic process; cellular carbohydrate metabolic process; fatty acid beta-oxidation; fatty acid catabolic process; malate metabolic process; oxidation-reduction process; peroxisome organization; regulation of fatty acid beta-oxidation; regulation of photorespiration	GO:0000166 GO:0003824 GO:0016491 GO:0016615 GO:0016616 GO:0030060	L-malate dehydrogenase activity; catalytic activity; malate dehydrogenase activity; nucleotide binding; oxidoreductase activity; oxidoreductase activity, acting on the CH-OH group of donors, NAD or NADP as acceptor	GO:0005737 GO:0005777 GO:0009507	chloroplast; cytoplasm; peroxisome	PF00056 PF02866	lactate/malate dehydrogenase, NAD binding domain; lactate/malate dehydrogenase, alpha/beta C-terminal domain	PTHR11540	MALATE AND LACTATE DEHYDROGENASE	KOG1494	NAD-dependent_malate_dehydrogenase
Glyma.01G197800	1013	UniRef100_I1J9I4 Uncharacterized protein n=1 Tax=Glycine max RepID=I1J9I4_SOYBN	0	100	UniRef100_Q9LKZ4 Receptor-like protein kinase 3 n=1 Tax=Glycine max RepID=Q9LKZ4_SOYBN	0	100	AT5G65700.2|Symbols:BAM1|Leucine-rich receptor-like protein kinase family protein|chr5:26281826-26284945 FORWARD LENGTH=1003	0	97.51	GO:0000271 GO:0006468 GO:0007020 GO:0007169 GO:0009825 GO:0009932 GO:0009934 GO:0010075 GO:0010480 GO:0010817 GO:0043481 GO:0048229 GO:0048437 GO:0048653 GO:0048767 GO:0071555	anther development; anthocyanin accumulation in tissues in response to UV light; cell tip growth; cell wall organization; floral organ development; gametophyte development; microsporocyte differentiation; microtubule nucleation; multidimensional cell growth; polysaccharide biosynthetic process; protein phosphorylation; regulation of hormone levels; regulation of meristem growth; regulation of mer…	GO:0004672 GO:0004674 GO:0005515 GO:0005524 GO:0016301 GO:0016772 GO:0033612 GO:0043621	ATP binding; kinase activity; protein binding; protein kinase activity; protein self-association; protein serine/threonine kinase activity; receptor serine/threonine kinase binding; transferase activity, transferring phosphorus-containing groups	GO:0005886	plasma membrane	PF07714 PF00560 PF08263	Protein tyrosine kinase; Leucine Rich Repeat; Leucine rich repeat N-terminal domain	PTHR24420	LEUCINE-RICH REPEAT RECEPTOR-LIKE PROTEIN KINASE	KOG1187	Serine/threonine_protein_kinase
Glyma.01G197900	342	UniRef100_K7K4T1 Uncharacterized protein n=1 Tax=Glycine max RepID=K7K4T1_SOYBN	0	100	UniRef100_G7K134 BHLH transcription factor n=1 Tax=Medicago truncatula RepID=G7K134_MEDTR	5e-99	104.98	AT4G37850.1|Symbols:|basic helix-loop-helix (bHLH) DNA-binding superfamily protein|chr4:17796362-17797647 REVERSE LENGTH=328	2e-54	102.74	GO:0006355	regulation of transcription, DNA-dependent	GO:0003677 GO:0003700	DNA binding; sequence-specific DNA binding transcription factor activity	GO:0005634	nucleus	PF00010	Helix-loop-helix DNA-binding domain	PTHR12565	STEROL REGULATORY ELEMENT-BINDING PROTEIN	NA	NA
Glyma.01G198000	329	UniRef100_K7K4T3 Uncharacterized protein n=1 Tax=Glycine max RepID=K7K4T3_SOYBN	0	100	UniRef100_G7K131 Transcription factor bHLH25 n=1 Tax=Medicago truncatula RepID=G7K131_MEDTR	3e-104	97.31	AT4G37850.1|Symbols:|basic helix-loop-helix (bHLH) DNA-binding superfamily protein|chr4:17796362-17797647 REVERSE LENGTH=328	4e-54	97.56	GO:0006355	regulation of transcription, DNA-dependent	GO:0003677 GO:0003700	DNA binding; sequence-specific DNA binding transcription factor activity	GO:0005634	nucleus	PF00010	Helix-loop-helix DNA-binding domain	PTHR12565	STEROL REGULATORY ELEMENT-BINDING PROTEIN	NA	NA
Glyma.01G198100	369	UniRef100_K7K4T4 Uncharacterized protein n=1 Tax=Glycine max RepID=K7K4T4_SOYBN	0	100	UniRef100_G7K125 BHLH transcription factor n=1 Tax=Medicago truncatula RepID=G7K125_MEDTR	7e-96	105.41	AT4G37850.1|Symbols:|basic helix-loop-helix (bHLH) DNA-binding superfamily protein|chr4:17796362-17797647 REVERSE LENGTH=328	3e-55	75.3	GO:0006355	regulation of transcription, DNA-dependent	GO:0003677 GO:0003700	DNA binding; sequence-specific DNA binding transcription factor activity	GO:0005634	nucleus	PF00010	Helix-loop-helix DNA-binding domain	PTHR23042	CIRCADIAN PROTEIN CLOCK/ARNT/BMAL/PAS	NA	NA
Glyma.01G198200	126	UniRef100_I1J9I8 Uncharacterized protein (Fragment) n=1 Tax=Glycine max RepID=I1J9I8_SOYBN	1e-61	53.71	NA	NA	NA	NA	NA	NA	NA	NA	NA	NA	NA	NA	NA	NA	NA	NA	NA	NA
Glyma.01G198300	116	UniRef100_K7LN08 Uncharacterized protein n=2 Tax=Glycine max RepID=K7LN08_SOYBN	2e-24	11.15	NA	NA	NA	NA	NA	NA	NA	NA	NA	NA	NA	NA	NA	NA	NA	NA	NA	NA
Glyma.01G198400	53	UniRef100_K7K4T6 Uncharacterized protein n=1 Tax=Glycine max RepID=K7K4T6_SOYBN	1e-27	100	NA	NA	NA	NA	NA	NA	NA	NA	NA	NA	NA	NA	NA	NA	NA	NA	NA	NA
Glyma.01G198500	352	UniRef100_I1J9I9 Uncharacterized protein n=1 Tax=Glycine max RepID=I1J9I9_SOYBN	0	100	NA	NA	NA	AT2G35260.1|Symbols:|unknown protein; FUNCTIONS IN: molecular_function unknown; INVOLVED IN: biological_process unknown; LOCATED IN: chloroplast; EXPRESSED IN: 21 plant structures; EXPRESSED DURING: 13 growth stages; BEST Arabidopsis thaliana protein match is: unknown protein (TAIR:AT4G17840.1); Has 42 Blast hits to 42 proteins in 14 species: Archae - 0; Bacteria - 0; Metazoa - 0; Fungi - 0; Plan…	2e-134	77.75	GO:0008150 GO:0010155 GO:0019761 GO:0046777	biological process; glucosinolate biosynthetic process; protein autophosphorylation; regulation of proton transport	GO:0003674	molecular function	GO:0009507	chloroplast	NA	NA	NA	NA	NA	NA
Glyma.01G198600	268	UniRef100_K7K4T7 Uncharacterized protein n=1 Tax=Glycine max RepID=K7K4T7_SOYBN	0	100	UniRef100_G7JZY6 N-acetylornithine deacetylase-like protein n=1 Tax=Medicago truncatula RepID=G7JZY6_MEDTR	3e-158	59	AT4G17830.1|Symbols:|Peptidase M20/M25/M40 family protein|chr4:9915916-9918049 FORWARD LENGTH=440	4e-145	58.64	GO:0006508 GO:0008152	metabolic process; proteolysis	GO:0008237 GO:0016787	hydrolase activity; metallopeptidase activity	GO:0005829	cytosol	PF01546	Peptidase family M20/M25/M40	PTHR11014	PEPTIDASE M20 FAMILY MEMBER	NA	NA
Glyma.01G198700	251	UniRef100_K7K4T8 Uncharacterized protein n=2 Tax=Glycine max RepID=K7K4T8_SOYBN	0	100	UniRef100_D7R6G3 PALMATE-LIKE PENTAFOLIATA1 n=1 Tax=Medicago truncatula RepID=D7R6G3_MEDTR	1e-78	99.2	AT4G17810.1|Symbols:|C2H2 and C2HC zinc fingers superfamily protein|chr4:9906918-9907532 FORWARD LENGTH=204	5e-41	101.47	GO:0006355 GO:0006417 GO:0009657 GO:0009965 GO:0030154 GO:0045893	cell differentiation; leaf morphogenesis; plastid organization; positive regulation of transcription, DNA-dependent; regulation of transcription, DNA-dependent; regulation of translation	GO:0003676 GO:0003700 GO:0008270	nucleic acid binding; sequence-specific DNA binding transcription factor activity; zinc ion binding	GO:0005622 GO:0005634	intracellular; nucleus	NA	NA	NA	NA	NA	NA
Glyma.01G198800	251	UniRef100_I1J9J5 Uncharacterized protein n=1 Tax=Glycine max RepID=I1J9J5_SOYBN	1e-179	100	UniRef100_U5GRE1 DNA-binding family protein n=1 Tax=Populus trichocarpa RepID=U5GRE1_POPTR	8e-106	83.89	AT2G35270.1|Symbols:GIK|Predicted AT-hook DNA-binding family protein|chr2:14857021-14857878 FORWARD LENGTH=285	4e-93	87.72	GO:0000041 GO:0009733 GO:0009741 GO:0010359 GO:0045892 GO:0048440 GO:0048481 GO:0048653	anther development; carpel development; negative regulation of transcription, DNA-dependent; ovule development; regulation of anion channel activity; response to auxin stimulus; response to brassinosteroid stimulus; transition metal ion transport	GO:0003677 GO:0003680	AT DNA binding; DNA binding	GO:0005654 GO:0005737	cytoplasm; nucleoplasm	PF03479	Domain of unknown function (DUF296)	NA	NA	NA	NA
Glyma.01G198900	339	UniRef100_I1J9J6 Uncharacterized protein n=1 Tax=Glycine max RepID=I1J9J6_SOYBN	0	100	UniRef100_G7JGG3 AT-hook protein n=2 Tax=Medicago truncatula RepID=G7JGG3_MEDTR	6e-91	100.9	AT4G17950.1|Symbols:|AT hook motif DNA-binding family protein|chr4:9967295-9969007 REVERSE LENGTH=439	1e-63	59.68	GO:0006355	regulation of transcription, DNA-dependent	GO:0003677	DNA binding	GO:0005634 GO:0005829	cytosol; nucleus	PF03479	Domain of unknown function (DUF296)	NA	NA	NA	NA
Glyma.01G199000	439	UniRef100_I1J9J7 Uncharacterized protein n=2 Tax=Glycine max RepID=I1J9J7_SOYBN	0	100	UniRef100_G7JZX7 AP-2 complex subunit mu n=1 Tax=Medicago truncatula RepID=G7JZX7_MEDTR	0	100	AT5G46630.1|Symbols:|Clathrin adaptor complexes medium subunit family protein|chr5:18920580-18923252 FORWARD LENGTH=438	0	100	GO:0006810 GO:0006886 GO:0016192	intracellular protein transport; transport; vesicle-mediated transport	NA	NA	GO:0005829 GO:0005886 GO:0030125 GO:0030131 GO:0030132	clathrin adaptor complex; clathrin coat of coated pit; clathrin vesicle coat; cytosol; plasma membrane	PF00928	Adaptor complexes medium subunit family	PTHR11998	CLATHRIN COAT ASSEMBLY PROTEIN	KOG0938	Adaptor_complexes_medium_subunit_family
Glyma.01G199100	144	UniRef100_C6SY05 Uncharacterized protein n=1 Tax=Glycine max RepID=C6SY05_SOYBN	8e-100	100	NA	NA	NA	AT4G17960.1|Symbols:|unknown protein; BEST Arabidopsis thaliana protein match is: unknown protein (TAIR:AT5G46620.1); Has 46 Blast hits to 45 proteins in 13 species: Archae - 0; Bacteria - 0; Metazoa - 0; Fungi - 0; Plants - 46; Viruses - 0; Other Eukaryotes - 0 (source: NCBI BLink).|chr4:9971154-9972227 FORWARD LENGTH=154	9e-37	92.86	GO:0008150	biological process	GO:0003674	molecular function	GO:0005737	cytoplasm	NA	NA	NA	NA	NA	NA
Glyma.01G199200	148	UniRef100_K7K4U0 Uncharacterized protein n=1 Tax=Glycine max RepID=K7K4U0_SOYBN	4e-99	100	UniRef100_Q53UG6 LSD-One-Like 1 n=1 Tax=Brassica campestris RepID=Q53UG6_BRACM	1e-74	89.68	AT1G32540.3|Symbols:LOL1|lsd one like 1|chr1:11768043-11769591 FORWARD LENGTH=154	1e-77	83.77	GO:0009814 GO:0034052 GO:0043068 GO:2000121	defense response, incompatible interaction; positive regulation of plant-type hypersensitive response; positive regulation of programmed cell death; regulation of removal of superoxide radicals	GO:0003677	DNA binding	GO:0005576	extracellular region	PF06943	LSD1 zinc finger	NA	NA	NA	NA
Glyma.01G199300	76	UniRef100_K7K4U2 Uncharacterized protein n=1 Tax=Glycine max RepID=K7K4U2_SOYBN	2e-43	100	NA	NA	NA	NA	NA	NA	NA	NA	NA	NA	NA	NA	NA	NA	NA	NA	NA	NA
Glyma.01G199400	538	UniRef100_I1J9K0 Uncharacterized protein n=1 Tax=Glycine max RepID=I1J9K0_SOYBN	0	100	UniRef100_O49696 Aluminum-activated malate transporter 12 n=2 Tax=Arabidopsis thaliana RepID=ALMTC_ARATH	0	90.89	AT4G17970.1|Symbols:ALMT12, ATALMT12|aluminum-activated, malate transporter 12|chr4:9975482-9977722 FORWARD LENGTH=560	0	90.89	GO:0010044 GO:0010118	response to aluminum ion; stomatal movement	GO:0008509	anion transmembrane transporter activity	GO:0012505	endomembrane system	PF11744	Aluminium activated malate transporter	NA	NA	KOG4711	Predicted_membrane_protein
Glyma.01G199500	301	UniRef100_I1J9K1 Uncharacterized protein n=1 Tax=Glycine max RepID=I1J9K1_SOYBN	0	98.35	UniRef100_G7JZX3 Protein ABCI7 n=1 Tax=Medicago truncatula RepID=G7JZX3_MEDTR	2e-131	62.24	AT1G32500.1|Symbols:ATNAP6, NAP6|non-intrinsic ABC protein 6|chr1:11750091-11751994 REVERSE LENGTH=475	1e-108	59.16	GO:0006364 GO:0006569 GO:0006810 GO:0009684 GO:0009793 GO:0009902 GO:0010027 GO:0010207 GO:0010228 GO:0016226 GO:0034660 GO:0035304 GO:0042793 GO:0045893 GO:0048481	chloroplast relocation; embryo development ending in seed dormancy; indoleacetic acid biosynthetic process; iron-sulfur cluster assembly; ncRNA metabolic process; ovule development; photosystem II assembly; positive regulation of transcription, DNA-dependent; rRNA processing; regulation of protein dephosphorylation; thylakoid membrane organization; transcription from plastid promoter; transport; …	GO:0005215 GO:0005515	protein binding; transporter activity	GO:0009507 GO:0009536 GO:0009570	chloroplast; chloroplast stroma; plastid	PF01458	Uncharacterized protein family (UPF0051)	NA	NA	NA	NA
Glyma.01G199600	754	UniRef100_I1J9K2 Uncharacterized protein n=1 Tax=Glycine max RepID=I1J9K2_SOYBN	0	100	UniRef100_G7JGI0 Protein phosphatase 2C n=1 Tax=Medicago truncatula RepID=G7JGI0_MEDTR	0	91.93	AT2G35350.1|Symbols:PLL1|poltergeist like 1|chr2:14881360-14884116 REVERSE LENGTH=783	0	96.04	GO:0006355 GO:0006499 GO:0009826 GO:0009933 GO:0010074 GO:0018345 GO:0018377	N-terminal protein myristoylation; maintenance of meristem identity; meristem structural organization; protein myristoylation; protein palmitoylation; regulation of transcription, DNA-dependent; unidimensional cell growth	GO:0003824 GO:0004722 GO:0005543	catalytic activity; phospholipid binding; protein serine/threonine phosphatase activity	GO:0005634 GO:0005886	nucleus; plasma membrane	PF00481	Protein phosphatase 2C	PTHR13832	PROTEIN PHOSPHATASE 2C	KOG0700	Protein_phosphatase_2C/pyruvate_dehydrogenase_(lipoamide)_phosphatase
Glyma.01G199700	200	UniRef100_C6T0B7 Uncharacterized protein n=1 Tax=Glycine max RepID=C6T0B7_SOYBN	2e-145	100	UniRef100_Q39732 Glycine cleavage system H protein, mitochondrial n=1 Tax=Flaveria anomala RepID=GCSH_FLAAN	8e-98	101.85	AT2G35370.1|Symbols:GDCH|glycine decarboxylase complex H|chr2:14891239-14892050 FORWARD LENGTH=165	2e-92	100	GO:0006098 GO:0006364 GO:0006546 GO:0009409 GO:0009657 GO:0009697 GO:0009744 GO:0009749 GO:0009814 GO:0009853 GO:0010207 GO:0015979 GO:0019344 GO:0019464 GO:0019684 GO:0042742 GO:0043085	cysteine biosynthetic process; defense response, incompatible interaction; defense response to bacterium; glycine catabolic process; glycine decarboxylation via glycine cleavage system; pentose-phosphate shunt; photorespiration; photosynthesis; photosynthesis, light reaction; photosystem II assembly; plastid organization; positive regulation of catalytic activity; rRNA processing; response to col…	GO:0004375	glycine dehydrogenase (decarboxylating) activity	GO:0005634 GO:0005739 GO:0005960 GO:0009507 GO:0009579	chloroplast; glycine cleavage complex; mitochondrion; nucleus; thylakoid	PF01597	Glycine cleavage H-protein	PTHR11715	GLYCINE CLEAVAGE SYSTEM H PROTEIN	KOG3373	Glycine_cleavage_system_H_protein_(lipoate-binding)
Glyma.01G199800	427	UniRef100_I1J9K5 Uncharacterized protein n=1 Tax=Glycine max RepID=I1J9K5_SOYBN	0	85.6	UniRef100_G7JZW7 Cytochrome P450 ent-kaurenoic acid oxidase n=1 Tax=Medicago truncatula RepID=G7JZW7_MEDTR	0	85.95	AT2G32440.2|Symbols:KAO2|ent-kaurenoic acid hydroxylase 2|chr2:13775668-13777783 FORWARD LENGTH=489	9e-147	85.07	GO:0009686 GO:0055114	gibberellin biosynthetic process; oxidation-reduction process	GO:0004497 GO:0005506 GO:0009055 GO:0016705 GO:0019825 GO:0020037 GO:0051777	electron carrier activity; ent-kaurenoate oxidase activity; heme binding; iron ion binding; monooxygenase activity; oxidoreductase activity, acting on paired donors, with incorporation or reduction of molecular oxygen; oxygen binding	GO:0005739 GO:0005783	endoplasmic reticulum; mitochondrion	PF00067	Cytochrome P450	PTHR24286	FAMILY NOT NAMED	KOG0157	Cytochrome_P450_CYP4/CYP19/CYP26_subfamilies
Glyma.01G199900	74	UniRef100_I1J9K6 Uncharacterized protein n=1 Tax=Glycine max RepID=I1J9K6_SOYBN	3e-42	100	UniRef100_U3GP17 EG5651 n=1 Tax=Manihot esculenta RepID=U3GP17_MANES	8e-13	88.75	AT1G32460.1|Symbols:|unknown protein; Has 19 Blast hits to 19 proteins in 8 species: Archae - 0; Bacteria - 0; Metazoa - 0; Fungi - 0; Plants - 19; Viruses - 0; Other Eukaryotes - 0 (source: NCBI BLink).|chr1:11738859-11739137 FORWARD LENGTH=92	5e-07	68.48	GO:0008150 GO:0010200	biological process; response to chitin	GO:0003674	molecular function	GO:0005634	nucleus	NA	NA	NA	NA	NA	NA
Glyma.01G200000	128	UniRef100_I1J9K7 Uncharacterized protein n=2 Tax=Glycine max RepID=I1J9K7_SOYBN	5e-86	100	NA	NA	NA	AT5G64816.2|Symbols:|unknown protein; Has 35333 Blast hits to 34131 proteins in 2444 species: Archae - 798; Bacteria - 22429; Metazoa - 974; Fungi - 991; Plants - 531; Viruses - 0; Other Eukaryotes - 9610 (source: NCBI BLink).|chr5:25913487-25913879 FORWARD LENGTH=130	6e-74	92.31	GO:0008150	biological process	GO:0003674	molecular function	GO:0005575	cellular component	NA	NA	NA	NA	NA	NA
Glyma.01G200100	597	UniRef100_I1J9K8 Uncharacterized protein n=1 Tax=Glycine max RepID=I1J9K8_SOYBN	0	100	UniRef100_G7JZV7 Peptide transporter PTR1 n=1 Tax=Medicago truncatula RepID=G7JZV7_MEDTR	0	98.18	AT1G32450.1|Symbols:NRT1.5|nitrate transporter 1.5|chr1:11715337-11719807 REVERSE LENGTH=614	0	95.6	GO:0006598 GO:0006826 GO:0006857 GO:0009698 GO:0009734 GO:0010106 GO:0010167 GO:0015698 GO:0015706 GO:0042398	auxin mediated signaling pathway; cellular modified amino acid biosynthetic process; cellular response to iron ion starvation; inorganic anion transport; iron ion transport; nitrate transport; oligopeptide transport; phenylpropanoid metabolic process; polyamine catabolic process; response to nitrate	GO:0005215 GO:0015112	nitrate transmembrane transporter activity; transporter activity	GO:0005886 GO:0016020	membrane; plasma membrane	PF00854	POT family	PTHR11654	OLIGOPEPTIDE TRANSPORTER-RELATED	KOG1237	H+/oligopeptide_symporter
Glyma.01G200200	546	UniRef100_K7K4U4 Pyruvate kinase n=2 Tax=Glycine max RepID=K7K4U4_SOYBN	0	100	UniRef100_K7K4U4 Pyruvate kinase n=2 Tax=Glycine max RepID=K7K4U4_SOYBN	0	100	AT1G32440.1|Symbols:PKp3|plastidial pyruvate kinase 3|chr1:11712205-11714963 FORWARD LENGTH=571	0	83.19	GO:0006096 GO:0006633	fatty acid biosynthetic process; glycolysis	GO:0000287 GO:0003824 GO:0004743 GO:0030955	catalytic activity; magnesium ion binding; potassium ion binding; pyruvate kinase activity	GO:0009507 GO:0009570	chloroplast; chloroplast stroma	PF00224 PF02887	Pyruvate kinase, barrel domain; Pyruvate kinase, alpha/beta domain	PTHR11817	PYRUVATE KINASE	KOG2323	Pyruvate_kinase
Glyma.01G200300	145	UniRef100_K7K4U5 Uncharacterized protein n=1 Tax=Glycine max RepID=K7K4U5_SOYBN	2e-101	100	NA	NA	NA	NA	NA	NA	NA	NA	NA	NA	NA	NA	NA	NA	NA	NA	NA	NA
Glyma.01G200400	333	UniRef100_I1J9L0 Uncharacterized protein n=1 Tax=Glycine max RepID=I1J9L0_SOYBN	0	100	UniRef100_G7JZV3 Peroxidase n=1 Tax=Medicago truncatula RepID=G7JZV3_MEDTR	0	95.18	AT2G35380.1|Symbols:|Peroxidase superfamily protein|chr2:14892636-14893958 FORWARD LENGTH=336	4e-157	91.67	GO:0000041 GO:0006979 GO:0055114	oxidation-reduction process; response to oxidative stress; transition metal ion transport	GO:0004601 GO:0020037	heme binding; peroxidase activity	GO:0005576	extracellular region	PF00141	Peroxidase	NA	NA	NA	NA
Glyma.01G200500	573	UniRef100_K7K4U7 Uncharacterized protein n=1 Tax=Glycine max RepID=K7K4U7_SOYBN	0	106.12	UniRef100_A8IDV8 Inositol-1,4,5-triphosphate-5-phosphatase n=1 Tax=Solanum lycopersicum RepID=A8IDV8_SOLLC	0	90	AT4G18010.2|Symbols:IP5PII|myo-inositol polyphosphate 5-phosphatase 2|chr4:9991194-9994099 REVERSE LENGTH=613	0	91.84	GO:0007165 GO:0009414 GO:0009611 GO:0009723 GO:0009733 GO:0009737 GO:0009738 GO:0009753 GO:0009845 GO:0032957 GO:0042538 GO:0046854 GO:0046855 GO:0052542	abscisic acid mediated signaling pathway; defense response by callose deposition; hyperosmotic salinity response; inositol phosphate dephosphorylation; inositol trisphosphate metabolic process; phosphatidylinositol phosphorylation; response to abscisic acid stimulus; response to auxin stimulus; response to ethylene stimulus; response to jasmonic acid stimulus; response to water deprivation; respo…	GO:0004445	inositol-polyphosphate 5-phosphatase activity	GO:0005737	cytoplasm	PF03372	Endonuclease/Exonuclease/phosphatase family	PTHR11200	INOSITOL 5-PHOSPHATASE	KOG0565	Inositol_polyphosphate_5-phosphatase_and_related_proteins
Glyma.01G200600	167	UniRef100_K7MYL3 Uncharacterized protein n=2 Tax=Glycine max RepID=K7MYL3_SOYBN	2e-08	37.79	NA	NA	NA	AT5G04820.1|Symbols:ATOFP13, OFP13|ovate family protein 13|chr5:1399685-1400467 FORWARD LENGTH=260	1e-07	37.31	GO:0045892	negative regulation of transcription, DNA-dependent	NA	NA	GO:0005634	nucleus	PF04844	Transcriptional repressor, ovate	NA	NA	NA	NA
Glyma.01G200700	284	UniRef100_I1J9L3 Uncharacterized protein n=1 Tax=Glycine max RepID=I1J9L3_SOYBN	0	100	UniRef100_G7JZV0 GMFP4 n=2 Tax=Medicago truncatula RepID=G7JZV0_MEDTR	5e-166	97.92	AT1G32400.3|Symbols:TOM2A|tobamovirus multiplication 2A|chr1:11689393-11690873 REVERSE LENGTH=280	9e-128	101.07	GO:0046786	viral replication complex formation and maintenance	GO:0005515	protein binding	GO:0005576 GO:0005773 GO:0005794 GO:0009506 GO:0016020 GO:0016021	Golgi apparatus; extracellular region; integral to membrane; membrane; plasmodesma; vacuole	PF00335	Tetraspanin family	PTHR19282	TETRASPANIN	NA	NA
Glyma.01G200800	559	UniRef100_K7K4U9 Uncharacterized protein n=1 Tax=Glycine max RepID=K7K4U9_SOYBN	0	100	UniRef100_G7JZU4 Two-component response regulator-like protein n=1 Tax=Medicago truncatula RepID=G7JZU4_MEDTR	0	99.82	AT4G18020.6|Symbols:APRR2|CheY-like two-component responsive regulator family protein|chr4:10003738-10006682 REVERSE LENGTH=535	2e-138	102.06	GO:0000160 GO:0006355 GO:0007623 GO:0009736	circadian rhythm; cytokinin mediated signaling pathway; phosphorelay signal transduction system; regulation of transcription, DNA-dependent	GO:0000156 GO:0003700 GO:0005515	phosphorelay response regulator activity; protein binding; sequence-specific DNA binding transcription factor activity	GO:0005634	nucleus	PF00072 PF00249	Response regulator receiver domain; Myb-like DNA-binding domain	NA	NA	NA	NA
Glyma.01G200900	378	UniRef100_K7K4V0 Uncharacterized protein n=1 Tax=Glycine max RepID=K7K4V0_SOYBN	0	100	NA	NA	NA	AT5G46560.1|Symbols:|CONTAINS InterPro DOMAIN/s: Inner nuclear membrane protein MAN1 (InterPro:IPR018996); Has 58 Blast hits to 58 proteins in 29 species: Archae - 0; Bacteria - 4; Metazoa - 11; Fungi - 15; Plants - 20; Viruses - 0; Other Eukaryotes - 8 (source: NCBI BLink).|chr5:18888061-18890090 FORWARD LENGTH=387	2e-120	85.53	GO:0008150	biological process	GO:0003674	molecular function	GO:0005634 GO:0005639 GO:0005783 GO:0009543	chloroplast thylakoid lumen; endoplasmic reticulum; integral to nuclear inner membrane; nucleus	PF09402	Man1-Src1p-C-terminal domain	NA	NA	NA	NA
Glyma.01G201000	216	UniRef100_I1J9L7 Uncharacterized protein n=1 Tax=Glycine max RepID=I1J9L7_SOYBN	3e-149	100	UniRef100_G7J7D8 50S ribosomal protein L11 n=1 Tax=Medicago truncatula RepID=G7J7D8_MEDTR	2e-109	100.51	AT1G32990.1|Symbols:PRPL11|plastid ribosomal protein l11|chr1:11955827-11957139 FORWARD LENGTH=222	1e-104	87.39	GO:0006364 GO:0006412 GO:0010027 GO:0015995 GO:0019288 GO:0042254	chlorophyll biosynthetic process; isopentenyl diphosphate biosynthetic process, mevalonate-independent pathway; rRNA processing; ribosome biogenesis; thylakoid membrane organization; translation	GO:0003735	structural constituent of ribosome	GO:0005840 GO:0009507 GO:0009570 GO:0009941 GO:0016020 GO:0022625 GO:0022626	chloroplast; chloroplast envelope; chloroplast stroma; cytosolic large ribosomal subunit; cytosolic ribosome; membrane; ribosome	PF00298 PF03946	Ribosomal protein L11, RNA binding domain; Ribosomal protein L11, N-terminal domain	PTHR11661	60S RIBOSOMAL PROTEIN L12	KOG3257	Mitochondrial/chloroplast_ribosomal_protein_L11
Glyma.01G201100	138	UniRef100_C6SZK6 Uncharacterized protein n=1 Tax=Glycine max RepID=C6SZK6_SOYBN	9e-92	100	UniRef100_G7JZT8 Vacuolar protein sorting-associated protein-like protein n=1 Tax=Medicago truncatula RepID=G7JZT8_MEDTR	7e-72	99.28	AT1G32410.5|Symbols:|Vacuolar protein sorting 55 (VPS55) family protein|chr1:11694398-11695297 FORWARD LENGTH=140	6e-63	96.43	GO:0006810	transport	GO:0005215	transporter activity	GO:0005773	vacuole	PF04133	Vacuolar protein sorting 55	PTHR12050	LEPTIN RECEPTOR-RELATED	KOG2174	Leptin_receptor_gene-related_protein
Glyma.01G201200	105	UniRef100_K7K4V1 Uncharacterized protein n=1 Tax=Glycine max RepID=K7K4V1_SOYBN	2e-69	100	UniRef100_Q9M1Z0 Allyl alcohol dehydrogenase-like protein n=4 Tax=Camelineae RepID=Q9M1Z0_ARATH	7e-29	22.51	AT3G59840.1|Symbols:|unknown protein; FUNCTIONS IN: molecular_function unknown; INVOLVED IN: biological_process unknown; LOCATED IN: chloroplast, chloroplast envelope; EXPRESSED IN: 23 plant structures; EXPRESSED DURING: 13 growth stages; Has 72 Blast hits to 72 proteins in 12 species: Archae - 0; Bacteria - 0; Metazoa - 0; Fungi - 0; Plants - 72; Viruses - 0; Other Eukaryotes - 0 (source: NCBI B…	2e-33	107.22	GO:0008150	biological process	GO:0003674	molecular function	GO:0009507 GO:0009536 GO:0009941	chloroplast; chloroplast envelope; plastid	NA	NA	NA	NA	NA	NA
Glyma.01G201300	164	UniRef100_K7MG68 Uncharacterized protein n=1 Tax=Glycine max RepID=K7MG68_SOYBN	1e-85	29.37	UniRef100_G7JZT7 Phosphoacetylglucosamine mutase n=1 Tax=Medicago truncatula RepID=G7JZT7_MEDTR	2e-59	25.41	AT5G18070.1|Symbols:DRT101|phosphoglucosamine mutase-related|chr5:5981117-5982787 FORWARD LENGTH=556	2e-45	25.36	GO:0000719 GO:0005975 GO:0006048 GO:0009411 GO:0019255	UDP-N-acetylglucosamine biosynthetic process; carbohydrate metabolic process; glucose 1-phosphate metabolic process; photoreactive repair; response to UV	GO:0004610 GO:0004614 GO:0016868	intramolecular transferase activity, phosphotransferases; phosphoacetylglucosamine mutase activity; phosphoglucomutase activity	GO:0005739 GO:0005829 GO:0009506 GO:0009507	chloroplast; cytosol; mitochondrion; plasmodesma	PF02878	Phosphoglucomutase/phosphomannomutase, alpha/beta/alpha domain I	PTHR22573	PHOSPHOHEXOMUTASE FAMILY MEMBER	NA	NA
Glyma.01G201400	288	UniRef100_K7K4V2 Uncharacterized protein n=1 Tax=Glycine max RepID=K7K4V2_SOYBN	0	59.2	UniRef100_G7JZT7 Phosphoacetylglucosamine mutase n=1 Tax=Medicago truncatula RepID=G7JZT7_MEDTR	3e-169	49.91	AT5G18070.1|Symbols:DRT101|phosphoglucosamine mutase-related|chr5:5981117-5982787 FORWARD LENGTH=556	3e-130	49.82	GO:0000719 GO:0005975 GO:0006048 GO:0009411 GO:0019255	UDP-N-acetylglucosamine biosynthetic process; carbohydrate metabolic process; glucose 1-phosphate metabolic process; photoreactive repair; response to UV	GO:0004610 GO:0004614 GO:0016868	intramolecular transferase activity, phosphotransferases; phosphoacetylglucosamine mutase activity; phosphoglucomutase activity	GO:0005739 GO:0005829 GO:0009506 GO:0009507	chloroplast; cytosol; mitochondrion; plasmodesma	PF00408 PF02880	Phosphoglucomutase/phosphomannomutase, C-terminal domain; Phosphoglucomutase/phosphomannomutase, alpha/beta/alpha domain III	PTHR22573	PHOSPHOHEXOMUTASE FAMILY MEMBER	NA	NA
Glyma.01G201500	57	UniRef100_I1J9M1 Uncharacterized protein n=1 Tax=Glycine max RepID=I1J9M1_SOYBN	4e-31	100	UniRef100_G0YCZ9 NADH-plastoquinone oxidoreductase subunit 2 (Fragment) n=1 Tax=Eucryphia lucida RepID=G0YCZ9_EUCLU	3e-29	21.46	ATCG01250.1|Symbols:NDHB.2|NADH-Ubiquinone/plastoquinone (complex I) protein|chrC:141854-143708 FORWARD LENGTH=389	2e-29	14.4	GO:0042773 GO:0055114	ATP synthesis coupled electron transport; oxidation-reduction process	GO:0008137	NADH dehydrogenase (ubiquinone) activity	GO:0009507	chloroplast	NA	NA	NA	NA	NA	NA
Glyma.01G201600	122	UniRef100_K7K4V3 Uncharacterized protein n=1 Tax=Glycine max RepID=K7K4V3_SOYBN	2e-85	100	UniRef100_G8A326 Photosystem I assembly protein Ycf3 n=1 Tax=Medicago truncatula RepID=G8A326_MEDTR	3e-71	99.18	ATCG00360.1|Symbols:YCF3|Tetratricopeptide repeat (TPR)-like superfamily protein|chrC:42584-43751 REVERSE LENGTH=126	6e-70	96.03	GO:0006091 GO:0006354 GO:0015979 GO:0048564	DNA-dependent transcription, elongation; generation of precursor metabolites and energy; photosynthesis; photosystem I assembly	GO:0051082	unfolded protein binding	GO:0009507	chloroplast	PF00515	Tetratricopeptide repeat	PTHR26312	FAMILY NOT NAMED	NA	NA
Glyma.01G201700	119	UniRef100_P19948 50S ribosomal protein L20, chloroplastic n=2 Tax=Glycine RepID=RK20_SOYBN	3e-67	90.77	UniRef100_P19948 50S ribosomal protein L20, chloroplastic n=2 Tax=Glycine RepID=RK20_SOYBN	3e-67	90.77	ATCG00660.1|Symbols:RPL20|ribosomal protein L20|chrC:68512-68865 REVERSE LENGTH=117	5e-40	90.6	GO:0006091 GO:0006354 GO:0006412 GO:0015979	DNA-dependent transcription, elongation; generation of precursor metabolites and energy; photosynthesis; translation	GO:0003735 GO:0019843	rRNA binding; structural constituent of ribosome	GO:0000311 GO:0005622 GO:0005840 GO:0009507 GO:0009570 GO:0009941	chloroplast; chloroplast envelope; chloroplast stroma; intracellular; plastid large ribosomal subunit; ribosome	PF00453	Ribosomal protein L20	NA	NA	KOG4707	Mitochondrial/chloroplast_ribosomal_protein_L20
Glyma.01G201800	688	UniRef100_I1J9M5 Uncharacterized protein n=1 Tax=Glycine max RepID=I1J9M5_SOYBN	0	100	UniRef100_G7JZT5 Pentatricopeptide repeat-containing protein n=1 Tax=Medicago truncatula RepID=G7JZT5_MEDTR	0	92.93	AT1G32415.1|Symbols:|pentatricopeptide (PPR) repeat-containing protein|chr1:11695611-11697896 FORWARD LENGTH=761	0	87.65	GO:0008150	biological process	GO:0003674	molecular function	GO:0005739	mitochondrion	PF01535	PPR repeat	PTHR24015	FAMILY NOT NAMED	NA	NA
Glyma.01G201900	112	UniRef100_K7K4V4 Uncharacterized protein n=1 Tax=Glycine max RepID=K7K4V4_SOYBN	4e-68	52.36	UniRef100_G7JYQ1 Pyrophosphatase ppaX n=1 Tax=Medicago truncatula RepID=G7JYQ1_MEDTR	4e-51	37.96	AT2G38740.1|Symbols:|Haloacid dehalogenase-like hydrolase (HAD) superfamily protein|chr2:16194639-16195995 REVERSE LENGTH=244	1e-43	38.11	GO:0008152	metabolic process	GO:0003824 GO:0016787	catalytic activity; hydrolase activity	GO:0005737 GO:0005829 GO:0005886	cytoplasm; cytosol; plasma membrane	PF00702	haloacid dehalogenase-like hydrolase	PTHR18901	2-DEOXYGLUCOSE-6-PHOSPHATE PHOSPHATASE 2	NA	NA
Glyma.01G202000	250	UniRef100_C6T7T3 Uncharacterized protein n=2 Tax=Glycine max RepID=C6T7T3_SOYBN	4e-180	100	UniRef100_G7JYQ1 Pyrophosphatase ppaX n=1 Tax=Medicago truncatula RepID=G7JYQ1_MEDTR	1e-150	98.78	AT2G38740.1|Symbols:|Haloacid dehalogenase-like hydrolase (HAD) superfamily protein|chr2:16194639-16195995 REVERSE LENGTH=244	2e-122	96.31	GO:0008152	metabolic process	GO:0003824 GO:0016787	catalytic activity; hydrolase activity	GO:0005737 GO:0005829 GO:0005886	cytoplasm; cytosol; plasma membrane	PF00702	haloacid dehalogenase-like hydrolase	PTHR18901	2-DEOXYGLUCOSE-6-PHOSPHATE PHOSPHATASE 2	KOG2914	Predicted_haloacid-halidohydrolase_and_related_hydrolases
Glyma.01G202100	256	UniRef100_K7K4V5 Uncharacterized protein n=1 Tax=Glycine max RepID=K7K4V5_SOYBN	0	100	UniRef100_Q850K7 Expansin-like B1 n=2 Tax=Oryza sativa RepID=EXLB1_ORYSJ	4e-113	96.09	AT4G17030.1|Symbols:ATEXLB1, EXPR, AT-EXPR, ATEXPR1, ATHEXP BETA 3.1, EXLB1|expansin-like B1|chr4:9581817-9583181 REVERSE LENGTH=250	3e-57	97.2	GO:0009826 GO:0009828 GO:0019953	plant-type cell wall loosening; sexual reproduction; unidimensional cell growth	NA	NA	GO:0005576	extracellular region	PF01357 PF03330	Pollen allergen; Rare lipoprotein A (RlpA)-like double-psi beta-barrel	NA	NA	NA	NA
Glyma.01G202200	176	UniRef100_I1J9N1 Uncharacterized protein n=1 Tax=Glycine max RepID=I1J9N1_SOYBN	3e-124	100	UniRef100_B9IC91 BON association protein 1 n=1 Tax=Populus trichocarpa RepID=B9IC91_POPTR	3e-47	90.76	AT2G45760.1|Symbols:BAP2, BAL|BON association protein 2|chr2:18847125-18847748 REVERSE LENGTH=207	5e-35	83.57	GO:0008150 GO:0009627 GO:0009693 GO:0009697	biological process; ethylene biosynthetic process; salicylic acid biosynthetic process; systemic acquired resistance	GO:0003674	molecular function	GO:0005575	cellular component	PF00168	C2 domain	NA	NA	NA	NA
Glyma.01G202300	433	UniRef100_K7K4V6 Uncharacterized protein n=1 Tax=Glycine max RepID=K7K4V6_SOYBN	0	104.6	UniRef100_G7I2N7 GTPase obg n=1 Tax=Medicago truncatula RepID=G7I2N7_MEDTR	3e-167	83.2	AT1G07615.1|Symbols:|GTP-binding protein Obg/CgtA|chr1:2342277-2344200 REVERSE LENGTH=493	8e-103	81.74	NA	NA	GO:0000287 GO:0003924 GO:0005525	GTP binding; GTPase activity; magnesium ion binding	GO:0005737	cytoplasm	PF01926 PF01018	50S ribosome-binding GTPase; GTP1/OBG	PTHR11702	DEVELOPMENTALLY REGULATED GTP-BINDING PROTEIN-RELATED	KOG1489	Predicted_GTP-binding_protein_(ODN_superfamily)
Glyma.01G202400	177	UniRef100_K7K4V7 Uncharacterized protein n=1 Tax=Glycine max RepID=K7K4V7_SOYBN	4e-125	100	UniRef100_Q40525 Nt-rab6 protein n=1 Tax=Nicotiana tabacum RepID=Q40525_TOBAC	7e-85	77.4	AT2G44610.1|Symbols:RAB6, ATRABH1B, ATRAB6A, RAB6A|Ras-related small GTP-binding family protein|chr2:18411778-18413883 REVERSE LENGTH=208	5e-87	77.4	GO:0006891 GO:0006944 GO:0007264 GO:0015031 GO:0032940	cellular membrane fusion; intra-Golgi vesicle-mediated transport; protein transport; secretion by cell; small GTPase mediated signal transduction	GO:0005515 GO:0005525	GTP binding; protein binding	GO:0000139 GO:0005768 GO:0005774 GO:0005794 GO:0005802 GO:0005829 GO:0005886 GO:0009506 GO:0016020	Golgi apparatus; Golgi membrane; cytosol; endosome; membrane; plasma membrane; plasmodesma; trans-Golgi network; vacuolar membrane	PF00071	Ras family	PTHR24073	FAMILY NOT NAMED	KOG0092	GTPase_Rab5/YPT51_and_related_small_G_protein_superfamily_GTPases
Glyma.01G202500	208	UniRef100_I1J9N4 Uncharacterized protein n=1 Tax=Glycine max RepID=I1J9N4_SOYBN	1e-149	100	UniRef100_Q40525 Nt-rab6 protein n=1 Tax=Nicotiana tabacum RepID=Q40525_TOBAC	2e-138	99.52	AT2G44610.1|Symbols:RAB6, ATRABH1B, ATRAB6A, RAB6A|Ras-related small GTP-binding family protein|chr2:18411778-18413883 REVERSE LENGTH=208	5e-139	99.52	GO:0006891 GO:0006944 GO:0007264 GO:0015031 GO:0032940	cellular membrane fusion; intra-Golgi vesicle-mediated transport; protein transport; secretion by cell; small GTPase mediated signal transduction	GO:0005515 GO:0005525	GTP binding; protein binding	GO:0000139 GO:0005768 GO:0005774 GO:0005794 GO:0005802 GO:0005829 GO:0005886 GO:0009506 GO:0016020	Golgi apparatus; Golgi membrane; cytosol; endosome; membrane; plasma membrane; plasmodesma; trans-Golgi network; vacuolar membrane	PF00071	Ras family	PTHR24073	FAMILY NOT NAMED	KOG0094	GTPase_Rab6/YPT6/Ryh1,_small_G_protein_superfamily
Glyma.01G202600	1267	UniRef100_I1J9N5 Uncharacterized protein n=1 Tax=Glycine max RepID=I1J9N5_SOYBN	0	100	UniRef100_G7JYP8 Regulator of nonsense transcripts-like protein n=1 Tax=Medicago truncatula RepID=G7JYP8_MEDTR	0	101.04	AT5G47010.1|Symbols:UPF1, LBA1, ATUPF1|RNA helicase, putative|chr5:19072009-19078856 FORWARD LENGTH=1254	0	100.96	GO:0000184 GO:0009744 GO:0009755 GO:0010182 GO:0016246 GO:0042742 GO:0048825	RNA interference; cotyledon development; defense response to bacterium; hormone-mediated signaling pathway; nuclear-transcribed mRNA catabolic process, nonsense-mediated decay; response to sucrose stimulus; sugar mediated signaling pathway	GO:0003677 GO:0003724 GO:0004386 GO:0005524 GO:0008270 GO:0016787	ATP binding; DNA binding; RNA helicase activity; helicase activity; hydrolase activity; zinc ion binding	GO:0000932 GO:0005737 GO:0005829 GO:0005886 GO:0009506	cytoplasm; cytoplasmic mRNA processing body; cytosol; plasma membrane; plasmodesma	PF04851 PF09416	Type III restriction enzyme, res subunit; RNA helicase (UPF2 interacting domain)	PTHR10887	DNA2/NAM7 HELICASE FAMILY	KOG1802	RNA_helicase_nonsense_mRNA_reducing_factor_(pNORF1)
Glyma.01G202700	488	UniRef100_I1J9N6 Uncharacterized protein n=1 Tax=Glycine max RepID=I1J9N6_SOYBN	0	100	UniRef100_G7JYL0 Histone-lysine N-methyltransferase, H3 lysine-9 specific SUVH6 n=1 Tax=Medicago truncatula RepID=G7JYL0_MEDTR	1e-115	39.23	AT2G22740.1|Symbols:SUVH6, SDG23|SU(VAR)3-9 homolog 6|chr2:9664256-9666628 REVERSE LENGTH=790	1e-71	27.34	GO:0016571 GO:0034968	histone lysine methylation; histone methylation	GO:0008168 GO:0008270 GO:0008327 GO:0010428 GO:0010429 GO:0018024 GO:0042393	histone-lysine N-methyltransferase activity; histone binding; methyl-CpG binding; methyl-CpNpG binding; methyl-CpNpN binding; methyltransferase activity; zinc ion binding	GO:0005634	nucleus	PF02182	SAD/SRA domain	PTHR22884	SET DOMAIN PROTEINS	NA	NA
Glyma.01G202800	179	UniRef100_K7K4V8 Uncharacterized protein n=1 Tax=Glycine max RepID=K7K4V8_SOYBN	7e-126	100	UniRef100_G7IDW1 Cysteine-rich receptor-like protein kinase n=1 Tax=Medicago truncatula RepID=G7IDW1_MEDTR	1e-10	8.67	AT4G38180.1|Symbols:FRS5|FAR1-related sequence 5|chr4:17906702-17909404 REVERSE LENGTH=788	4e-10	21.19	GO:0009639	response to red or far red light	GO:0008270	zinc ion binding	GO:0005634	nucleus	NA	NA	NA	NA	NA	NA
Glyma.01G202900	317	UniRef100_K7K4V9 Uncharacterized protein n=1 Tax=Glycine max RepID=K7K4V9_SOYBN	0	85.87	UniRef100_Q7X8F3 OSJNBa0041M21.10 protein n=1 Tax=Oryza sativa subsp. japonica RepID=Q7X8F3_ORYSJ	2e-35	11.48	AT4G38180.1|Symbols:FRS5|FAR1-related sequence 5|chr4:17906702-17909404 REVERSE LENGTH=788	3e-25	12.18	GO:0009639	response to red or far red light	GO:0008270	zinc ion binding	GO:0005634	nucleus	PF03101 PF10551	FAR1 DNA-binding domain; MULE transposase domain	NA	NA	NA	NA
Glyma.01G203000	1453	UniRef100_K7K4W0 Uncharacterized protein n=1 Tax=Glycine max RepID=K7K4W0_SOYBN	0	100	UniRef100_D7MQL9 Glycine-rich protein n=1 Tax=Arabidopsis lyrata subsp. lyrata RepID=D7MQL9_ARALL	0	97.81	AT5G47020.1|Symbols:|unknown protein; FUNCTIONS IN: molecular_function unknown; INVOLVED IN: biological_process unknown; LOCATED IN: endomembrane system; EXPRESSED IN: 23 plant structures; EXPRESSED DURING: 13 growth stages; BEST Arabidopsis thaliana protein match is: unknown protein (TAIR:AT5G11700.2); Has 1807 Blast hits to 1807 proteins in 277 species: Archae - 0; Bacteria - 0; Metazoa - 736; …	0	96.76	GO:0008150	biological process	GO:0003674	molecular function	GO:0005576	extracellular region	NA	NA	NA	NA	NA	NA
Glyma.01G203100	890	UniRef100_I1J9N9 Lon protease homolog 2, peroxisomal n=2 Tax=Glycine max RepID=I1J9N9_SOYBN	0	100	UniRef100_I1J9N9 Lon protease homolog 2, peroxisomal n=2 Tax=Glycine max RepID=I1J9N9_SOYBN	0	100	AT5G47040.1|Symbols:LON2|lon protease 2|chr5:19093356-19098678 REVERSE LENGTH=888	0	100.11	GO:0006200 GO:0006508 GO:0006515 GO:0016485 GO:0016560 GO:0038032 GO:0040007 GO:0048527	ATP catabolic process; growth; lateral root development; misfolded or incompletely synthesized protein catabolic process; protein import into peroxisome matrix, docking; protein processing; proteolysis; termination of G-protein coupled receptor signaling pathway	GO:0000166 GO:0004176 GO:0004252 GO:0005524 GO:0008236 GO:0017111 GO:0043565	ATP-dependent peptidase activity; ATP binding; nucleoside-triphosphatase activity; nucleotide binding; sequence-specific DNA binding; serine-type endopeptidase activity; serine-type peptidase activity	GO:0005777 GO:0005782 GO:0009295 GO:0043233	nucleoid; organelle lumen; peroxisomal matrix; peroxisome	PF00004 PF02190 PF05362	ATPase family associated with various cellular activities (AAA); ATP-dependent protease La (LON) domain; Lon protease (S16) C-terminal proteolytic domain	PTHR10046	ATP DEPENDENT LON PROTEASE FAMILY MEMBER	KOG2004	Mitochondrial_ATP-dependent_protease_PIM1/LON
Glyma.01G203200	157	UniRef100_I1J9P0 Uncharacterized protein n=1 Tax=Glycine max RepID=I1J9P0_SOYBN	2e-112	100	UniRef100_B9N2T8 Senescence-associated family protein n=1 Tax=Populus trichocarpa RepID=B9N2T8_POPTR	1e-59	98.73	AT5G47060.1|Symbols:|Protein of unknown function (DUF581)|chr5:19116843-19117639 FORWARD LENGTH=177	7e-44	54.8	GO:0008150	biological process	GO:0003674	molecular function	GO:0005634	nucleus	PF04570	Protein of unknown function (DUF581)	NA	NA	NA	NA
Glyma.01G203300	323	UniRef100_I1J9P2 Uncharacterized protein n=1 Tax=Glycine max RepID=I1J9P2_SOYBN	0	100	UniRef100_G7JYN7 Baculoviral IAP repeat-containing protein n=1 Tax=Medicago truncatula RepID=G7JYN7_MEDTR	6e-123	96.12	AT1G32740.1|Symbols:|SBP (S-ribonuclease binding protein) family protein|chr1:11844883-11846082 FORWARD LENGTH=312	1e-85	102.88	GO:0008150	biological process	GO:0008270	zinc ion binding	GO:0005575	cellular component	NA	NA	PTHR14493	UNCHARACTERIZED	KOG1100	Predicted_E3_ubiquitin_ligase
Glyma.01G203400	549	UniRef100_I1J9P3 Uncharacterized protein n=1 Tax=Glycine max RepID=I1J9P3_SOYBN	0	100	UniRef100_Q5F305 Beta-amylase n=1 Tax=Glycine max RepID=Q5F305_SOYBN	0	101.48	AT4G17090.1|Symbols:CT-BMY, BAM3, BMY8|chloroplast beta-amylase|chr4:9605266-9607250 REVERSE LENGTH=548	0	100	GO:0000024 GO:0000272 GO:0005975 GO:0005983 GO:0009409	carbohydrate metabolic process; maltose biosynthetic process; polysaccharide catabolic process; response to cold; starch catabolic process	GO:0003824 GO:0016161 GO:0043169	beta-amylase activity; catalytic activity; cation binding	GO:0009507 GO:0009570	chloroplast; chloroplast stroma	PF01373	Glycosyl hydrolase family 14	NA	NA	NA	NA
Glyma.01G203500	373	UniRef100_C6ZRN4 NAK-type protein kinase n=1 Tax=Glycine max RepID=C6ZRN4_SOYBN	0	100	UniRef100_C6ZRN4 NAK-type protein kinase n=1 Tax=Glycine max RepID=C6ZRN4_SOYBN	0	100	AT5G47070.1|Symbols:|Protein kinase superfamily protein|chr5:19118683-19120528 REVERSE LENGTH=410	6e-163	88.29	GO:0006468 GO:0009627 GO:0009697	protein phosphorylation; salicylic acid biosynthetic process; systemic acquired resistance	GO:0004672 GO:0004674 GO:0005524 GO:0016301 GO:0016772	ATP binding; kinase activity; protein kinase activity; protein serine/threonine kinase activity; transferase activity, transferring phosphorus-containing groups	GO:0005886	plasma membrane	PF00069	Protein kinase domain	PTHR24420	LEUCINE-RICH REPEAT RECEPTOR-LIKE PROTEIN KINASE	KOG1187	Serine/threonine_protein_kinase
Glyma.01G203600	93	UniRef100_C6SXD2 Uncharacterized protein n=2 Tax=Papilionoideae RepID=C6SXD2_SOYBN	3e-58	100	UniRef100_A9PAM1 60S ribosomal protein L37a n=5 Tax=fabids RepID=A9PAM1_POPTR	1e-57	98.91	AT3G10950.1|Symbols:|Zinc-binding ribosomal protein family protein|chr3:3423893-3424566 FORWARD LENGTH=92	5e-57	98.91	GO:0006412 GO:0042254	ribosome biogenesis; translation	GO:0003735	structural constituent of ribosome	GO:0005622 GO:0005737 GO:0005829 GO:0005840 GO:0022625	cytoplasm; cytosol; cytosolic large ribosomal subunit; intracellular; ribosome	PF01780	Ribosomal L37ae protein family	PTHR11517	60S RIBOSOMAL PROTEIN L37A	KOG0402	60S_ribosomal_protein_L37
Glyma.01G203700	135	UniRef100_K7K4W3 Uncharacterized protein n=1 Tax=Glycine max RepID=K7K4W3_SOYBN	4e-91	100	NA	NA	NA	NA	NA	NA	NA	NA	NA	NA	NA	NA	NA	NA	NA	NA	NA	NA
Glyma.01G203800	286	UniRef100_I1J9P7 Uncharacterized protein n=1 Tax=Glycine max RepID=I1J9P7_SOYBN	0	100	UniRef100_G7JYM7 Casein kinase II subunit beta-4 n=2 Tax=Medicago truncatula RepID=G7JYM7_MEDTR	1e-176	101.42	AT5G47080.1|Symbols:CKB1|casein kinase II beta chain 1|chr5:19124969-19126397 REVERSE LENGTH=287	7e-164	99.3	GO:0006468 GO:0071900	protein phosphorylation; regulation of protein serine/threonine kinase activity	GO:0004674 GO:0005515 GO:0019887	protein binding; protein kinase regulator activity; protein serine/threonine kinase activity	GO:0005634 GO:0005956	nucleus; protein kinase CK2 complex	PF01214	Casein kinase II regulatory subunit	PTHR11740	CASEIN KINASE II BETA CHAIN	KOG3092	Casein_kinase_II,_beta_subunit
Glyma.01G203900	186	UniRef100_K7K4W7 Uncharacterized protein n=1 Tax=Glycine max RepID=K7K4W7_SOYBN	1e-133	29.3	NA	NA	NA	NA	NA	NA	NA	NA	NA	NA	NA	NA	NA	NA	NA	NA	NA	NA
Glyma.01G204000	509	UniRef100_UPI0003DEC0AE PREDICTED: decapping nuclease DXO homolog, chloroplastic-like isoform X2 n=1 Tax=Glycine max RepID=UPI0003DEC0AE	0	100	UniRef100_G7JYM5 Dom3z-like protein n=2 Tax=Medicago truncatula RepID=G7JYM5_MEDTR	0	98.26	AT4G17620.1|Symbols:|glycine-rich protein|chr4:9822005-9824859 FORWARD LENGTH=544	0	76.65	GO:0006302 GO:0008150 GO:0010332	biological process; double-strand break repair; response to gamma radiation	GO:0003674	molecular function	GO:0005829 GO:0009507	chloroplast; cytosol	PF08652	RAI1 like PD-(D/E)XK nuclease	PTHR12395	DOM-3 RELATED	KOG1982	Nuclear_5'-3'_exoribonuclease-interacting_protein,_Rai1p
Glyma.01G204100	49	UniRef100_K7LMX7 Uncharacterized protein n=1 Tax=Glycine max RepID=K7LMX7_SOYBN	9e-12	18.4	NA	NA	NA	AT5G47100.1|Symbols:CBL9, ATCBL9|calcineurin B-like protein 9|chr5:19129896-19131727 REVERSE LENGTH=213	2e-07	18.31	GO:0006499 GO:0009414 GO:0010107 GO:0010118 GO:0019722	N-terminal protein myristoylation; calcium-mediated signaling; potassium ion import; response to water deprivation; stomatal movement	GO:0005509 GO:0005515	calcium ion binding; protein binding	GO:0005737 GO:0005886 GO:0008287	cytoplasm; plasma membrane; protein serine/threonine phosphatase complex	NA	NA	NA	NA	NA	NA
Glyma.01G204200	340	UniRef100_I1J9Q1 Uncharacterized protein n=1 Tax=Glycine max RepID=I1J9Q1_SOYBN	0	100	UniRef100_I1E3I7 Membrane-associated/ABA-activated and calcium-independent protein kinase n=1 Tax=Glycine soja RepID=I1E3I7_GLYSO	0	100	AT4G33950.1|Symbols:OST1, SNRK2-6, SRK2E, SNRK2.6, P44, ATOST1|Protein kinase superfamily protein|chr4:16272364-16274657 FORWARD LENGTH=362	0	82.04	GO:0005985 GO:0006468 GO:0006636 GO:0006970 GO:0009414 GO:0009651 GO:0009737 GO:0009738 GO:0010118 GO:0010119 GO:0019432 GO:0040007 GO:0042742 GO:0042744 GO:0048366 GO:2000377	abscisic acid mediated signaling pathway; defense response to bacterium; growth; hydrogen peroxide catabolic process; leaf development; protein phosphorylation; regulation of reactive oxygen species metabolic process; regulation of stomatal movement; response to abscisic acid stimulus; response to osmotic stress; response to salt stress; response to water deprivation; stomatal movement; sucrose m…	GO:0004672 GO:0004674 GO:0004713 GO:0005515 GO:0005524 GO:0009931 GO:0016301 GO:0016772	ATP binding; calcium-dependent protein serine/threonine kinase activity; kinase activity; protein binding; protein kinase activity; protein serine/threonine kinase activity; protein tyrosine kinase activity; transferase activity, transferring phosphorus-containing groups	GO:0005634 GO:0005737 GO:0005829	cytoplasm; cytosol; nucleus	PF00069	Protein kinase domain	PTHR24343	SERINE/THREONINE KINASE	KOG0583	Serine/threonine_protein_kinase
Glyma.01G204300	338	UniRef100_I1J9Q2 Uncharacterized protein n=1 Tax=Glycine max RepID=I1J9Q2_SOYBN	0	100	UniRef100_A2Q1W0 Peptidyl-prolyl cis-trans isomerase, cyclophilin type n=1 Tax=Medicago truncatula RepID=A2Q1W0_MEDTR	7e-129	100.92	AT4G17070.1|Symbols:|peptidyl-prolyl cis-trans isomerases|chr4:9595523-9598066 REVERSE LENGTH=343	1e-151	97.96	GO:0006457 GO:0006979	protein folding; response to oxidative stress	GO:0003755	peptidyl-prolyl cis-trans isomerase activity	GO:0005737	cytoplasm	PF00160	Cyclophilin type peptidyl-prolyl cis-trans isomerase/CLD	NA	NA	KOG0884	Similar_to_cyclophilin-type_peptidyl-prolyl_cis-trans_isomerase
Glyma.01G204400	196	UniRef100_I1J9Q4 Uncharacterized protein n=2 Tax=Glycine max RepID=I1J9Q4_SOYBN	2e-142	100	UniRef100_G7JYL9 Protein TIFY n=2 Tax=Medicago truncatula RepID=G7JYL9_MEDTR	2e-45	101.73	AT1G74950.1|Symbols:JAZ2, TIFY10B|TIFY domain/Divergent CCT motif family protein|chr1:28148919-28150258 REVERSE LENGTH=249	4e-23	51.81	GO:0006612 GO:0007165 GO:0009414 GO:0009611 GO:0009620 GO:0009695 GO:0009723 GO:0009733 GO:0009738 GO:0009753 GO:0009863 GO:0009867 GO:0010363 GO:0042538 GO:0043069	abscisic acid mediated signaling pathway; hyperosmotic salinity response; jasmonic acid biosynthetic process; jasmonic acid mediated signaling pathway; negative regulation of programmed cell death; protein targeting to membrane; regulation of plant-type hypersensitive response; response to auxin stimulus; response to ethylene stimulus; response to fungus; response to jasmonic acid stimulus; respo…	GO:0005515	protein binding	GO:0005634	nucleus	PF09425 PF06200	Divergent CCT motif; tify domain	NA	NA	NA	NA
Glyma.01G204500	393	UniRef100_K7K4W9 Uncharacterized protein n=1 Tax=Glycine max RepID=K7K4W9_SOYBN	0	100	UniRef100_G7JYL5 DNA repair endonuclease UVH1 n=1 Tax=Medicago truncatula RepID=G7JYL5_MEDTR	2e-125	24.19	AT5G41150.2|Symbols:UVH1, ATRAD1, RAD1|Restriction endonuclease, type II-like superfamily protein|chr5:16474378-16476919 REVERSE LENGTH=689	1e-108	35.41	GO:0000710 GO:0000712 GO:0000724 GO:0006259 GO:0006281 GO:0006289 GO:0006296 GO:0006979 GO:0009314	DNA metabolic process; DNA repair; double-strand break repair via homologous recombination; meiotic mismatch repair; nucleotide-excision repair; nucleotide-excision repair, DNA incision, 5'-to lesion; resolution of meiotic recombination intermediates; response to oxidative stress; response to radiation	GO:0000014 GO:0003677 GO:0003697 GO:0004518	DNA binding; nuclease activity; single-stranded DNA binding; single-stranded DNA specific endodeoxyribonuclease activity	GO:0000110 GO:0005634	nucleotide-excision repair factor 1 complex; nucleus	NA	NA	PTHR10150	DNA REPAIR ENDONUCLEASE XPF	NA	NA
Glyma.01G204600	412	UniRef100_I1J9Q7 Glutamate dehydrogenase n=1 Tax=Glycine max RepID=I1J9Q7_SOYBN	0	100	UniRef100_I1J9Q7 Glutamate dehydrogenase n=1 Tax=Glycine max RepID=I1J9Q7_SOYBN	0	100	AT5G07440.2|Symbols:GDH2|glutamate dehydrogenase 2|chr5:2356153-2358012 FORWARD LENGTH=411	0	100	GO:0006520 GO:0006598 GO:0006944 GO:0009651 GO:0009698 GO:0042398 GO:0046482 GO:0046686 GO:0048193 GO:0055114	Golgi vesicle transport; cellular amino acid metabolic process; cellular membrane fusion; cellular modified amino acid biosynthetic process; oxidation-reduction process; para-aminobenzoic acid metabolic process; phenylpropanoid metabolic process; polyamine catabolic process; response to cadmium ion; response to salt stress	GO:0000166 GO:0004352 GO:0004353 GO:0005507 GO:0005524 GO:0008270 GO:0016491 GO:0016639 GO:0050897	ATP binding; cobalt ion binding; copper ion binding; glutamate dehydrogenase (NAD+) activity; glutamate dehydrogenase [NAD(P)+] activity; nucleotide binding; oxidoreductase activity; oxidoreductase activity, acting on the CH-NH2 group of donors, NAD or NADP as acceptor; zinc ion binding	GO:0005737 GO:0005739 GO:0005774	cytoplasm; mitochondrion; vacuolar membrane	PF02812 PF00208	Glu/Leu/Phe/Val dehydrogenase, dimerisation domain; Glutamate/Leucine/Phenylalanine/Valine dehydrogenase	PTHR11606	GLUTAMATE DEHYDROGENASE	KOG2250	Glutamate/leucine/phenylalanine/valine_dehydrogenases
Glyma.01G204700	216	UniRef100_I1J9Q8 Uncharacterized protein n=1 Tax=Glycine max RepID=I1J9Q8_SOYBN	1e-155	100	UniRef100_B9N2V9 Lil3 family protein n=1 Tax=Populus trichocarpa RepID=B9N2V9_POPTR	1e-94	66.67	AT4G17600.1|Symbols:LIL3:1|Chlorophyll A-B binding family protein|chr4:9803759-9804714 FORWARD LENGTH=262	3e-84	60.69	GO:0006098 GO:0006355 GO:0006364 GO:0006417 GO:0009637 GO:0009657 GO:0009902 GO:0009965 GO:0010027 GO:0010103 GO:0010114 GO:0010207 GO:0010218 GO:0015979 GO:0015995 GO:0019288 GO:0030154 GO:0034660 GO:0045893	cell differentiation; chlorophyll biosynthetic process; chloroplast relocation; isopentenyl diphosphate biosynthetic process, mevalonate-independent pathway; leaf morphogenesis; ncRNA metabolic process; pentose-phosphate shunt; photosynthesis; photosystem II assembly; plastid organization; positive regulation of transcription, DNA-dependent; rRNA processing; regulation of transcription, DNA-depen…	GO:0003700	sequence-specific DNA binding transcription factor activity	GO:0009507 GO:0009535	chloroplast; chloroplast thylakoid membrane	PF00504	Chlorophyll A-B binding protein	NA	NA	NA	NA
Glyma.01G204800	252	UniRef100_I1J9Q9 Uncharacterized protein n=2 Tax=Glycine max RepID=I1J9Q9_SOYBN	0	100	UniRef100_O23547 Expansin-like B1 n=2 Tax=Arabidopsis thaliana RepID=EXLB1_ARATH	4e-107	96.8	AT4G17030.1|Symbols:ATEXLB1, EXPR, AT-EXPR, ATEXPR1, ATHEXP BETA 3.1, EXLB1|expansin-like B1|chr4:9581817-9583181 REVERSE LENGTH=250	5e-110	96.8	GO:0009826 GO:0009828 GO:0019953	plant-type cell wall loosening; sexual reproduction; unidimensional cell growth	NA	NA	GO:0005576	extracellular region	PF01357 PF03330	Pollen allergen; Rare lipoprotein A (RlpA)-like double-psi beta-barrel	NA	NA	NA	NA
Glyma.01G204900	1082	UniRef100_K7K4X0 Uncharacterized protein n=1 Tax=Glycine max RepID=K7K4X0_SOYBN	0	100	UniRef100_G7JYL0 Histone-lysine N-methyltransferase, H3 lysine-9 specific SUVH6 n=1 Tax=Medicago truncatula RepID=G7JYL0_MEDTR	0	98.72	AT2G22740.1|Symbols:SUVH6, SDG23|SU(VAR)3-9 homolog 6|chr2:9664256-9666628 REVERSE LENGTH=790	0	64.43	GO:0016571 GO:0034968	histone lysine methylation; histone methylation	GO:0008168 GO:0008270 GO:0008327 GO:0010428 GO:0010429 GO:0018024 GO:0042393	histone-lysine N-methyltransferase activity; histone binding; methyl-CpG binding; methyl-CpNpG binding; methyl-CpNpN binding; methyltransferase activity; zinc ion binding	GO:0005634	nucleus	PF05033 PF02182 PF00856	Pre-SET motif; SAD/SRA domain; SET domain	PTHR22884	SET DOMAIN PROTEINS	KOG1082	Histone_H3_(Lys9)_methyltransferase_SUV39H1/Clr4,_required_for_transcriptional_silencing
Glyma.01G205000	113	UniRef100_K7K4X1 Uncharacterized protein n=1 Tax=Glycine max RepID=K7K4X1_SOYBN	8e-76	100	UniRef100_G8A389 tRNA modification GTPase mnmE n=1 Tax=Medicago truncatula RepID=G8A389_MEDTR	2e-12	20.63	AT1G78010.1|Symbols:|tRNA modification GTPase, putative|chr1:29333535-29336297 FORWARD LENGTH=560	8e-09	10	GO:0006184 GO:0006400 GO:0006897 GO:0007264	GTP catabolic process; endocytosis; small GTPase mediated signal transduction; tRNA modification	GO:0003924 GO:0005525	GTP binding; GTPase activity	GO:0005622 GO:0005737	cytoplasm; intracellular	NA	NA	NA	NA	NA	NA
Glyma.01G205100	552	UniRef100_I1J9R1 Uncharacterized protein n=1 Tax=Glycine max RepID=I1J9R1_SOYBN	0	100	UniRef100_B9N2W6 Zinc finger family protein n=1 Tax=Populus trichocarpa RepID=B9N2W6_POPTR	0	102.24	AT4G17570.3|Symbols:GATA26|GATA transcription factor 26|chr4:9784329-9786974 REVERSE LENGTH=514	9e-155	102.72	GO:0006355	regulation of transcription, DNA-dependent	GO:0003700 GO:0008270 GO:0043565	sequence-specific DNA binding; sequence-specific DNA binding transcription factor activity; zinc ion binding	GO:0005634	nucleus	PF00320	GATA zinc finger	NA	NA	NA	NA
Glyma.01G205200	245	UniRef100_C6TBL5 Uncharacterized protein n=1 Tax=Glycine max RepID=C6TBL5_SOYBN	2e-175	100	UniRef100_T2DPQ1 Bax inhibitor 1 n=1 Tax=Phaseolus vulgaris RepID=T2DPQ1_PHAVU	4e-159	100	AT5G47120.1|Symbols:ATBI-1, BI-1, ATBI1, BI1|BAX inhibitor 1|chr5:19136071-19137585 FORWARD LENGTH=247	6e-116	94.74	GO:0000038 GO:0000165 GO:0006612 GO:0006983 GO:0006984 GO:0007154 GO:0009409 GO:0009414 GO:0009738 GO:0009862 GO:0009867 GO:0010363 GO:0030968 GO:0031348 GO:0034976 GO:0043066 GO:0043069 GO:0050832	ER-nucleus signaling pathway; ER overload response; MAPK cascade; abscisic acid mediated signaling pathway; cell communication; defense response to fungus; endoplasmic reticulum unfolded protein response; jasmonic acid mediated signaling pathway; negative regulation of apoptotic process; negative regulation of defense response; negative regulation of programmed cell death; protein targeting to me…	GO:0005515	protein binding	GO:0005635 GO:0005737 GO:0005783 GO:0005886	cytoplasm; endoplasmic reticulum; nuclear envelope; plasma membrane	PF01027	Inhibitor of apoptosis-promoting Bax1	PTHR23291	BAX INHIBITOR-RELATED	KOG1629	Bax-mediated_apoptosis_inhibitor_TEGT/BI-1
Glyma.01G205300	250	UniRef100_K7K4X2 Uncharacterized protein n=1 Tax=Glycine max RepID=K7K4X2_SOYBN	0	100	UniRef100_G7JYK1 Vesicle-associated membrane protein n=1 Tax=Medicago truncatula RepID=G7JYK1_MEDTR	9e-114	97.73	AT5G47180.2|Symbols:|Plant VAMP (vesicle-associated membrane protein) family protein|chr5:19161384-19163265 REVERSE LENGTH=220	2e-98	95.45	GO:0006612 GO:0009963 GO:0010363	positive regulation of flavonoid biosynthetic process; protein targeting to membrane; regulation of plant-type hypersensitive response	GO:0005198	structural molecule activity	GO:0005783 GO:0005886	endoplasmic reticulum; plasma membrane	PF00635	MSP (Major sperm protein) domain	PTHR10809	VESICLE-ASSOCIATED MEMBRANE PROTEIN-ASSOCIATED PROTEIN	KOG0439	VAMP-associated_protein_involved_in_inositol_metabolism
Glyma.01G205400	214	UniRef100_C6T1E2 Uncharacterized protein n=1 Tax=Glycine max RepID=C6T1E2_SOYBN	7e-151	100	UniRef100_B7FKU8 50S ribosomal protein L19 n=1 Tax=Medicago truncatula RepID=B7FKU8_MEDTR	1e-95	93.01	AT4G17560.1|Symbols:|Ribosomal protein L19 family protein|chr4:9780343-9781752 FORWARD LENGTH=225	4e-71	73.33	GO:0006412 GO:0010267 GO:0019288 GO:0035196 GO:0042254 GO:0051607	defense response to virus; isopentenyl diphosphate biosynthetic process, mevalonate-independent pathway; production of miRNAs involved in gene silencing by miRNA; production of ta-siRNAs involved in RNA interference; ribosome biogenesis; translation	GO:0003735	structural constituent of ribosome	GO:0005622 GO:0005840 GO:0009507 GO:0009570 GO:0009941 GO:0016020	chloroplast; chloroplast envelope; chloroplast stroma; intracellular; membrane; ribosome	PF01245	Ribosomal protein L19	PTHR15680	RIBOSOMAL PROTEIN L19	NA	NA
Glyma.01G205500	216	UniRef100_K7K4X6 Uncharacterized protein n=1 Tax=Glycine max RepID=K7K4X6_SOYBN	2e-153	100	NA	NA	NA	AT4G17540.1|Symbols:|unknown protein; Has 30201 Blast hits to 17322 proteins in 780 species: Archae - 12; Bacteria - 1396; Metazoa - 17338; Fungi - 3422; Plants - 5037; Viruses - 0; Other Eukaryotes - 2996 (source: NCBI BLink).|chr4:9775982-9777765 FORWARD LENGTH=294	5e-07	65.65	GO:0008150	biological process	GO:0003674	molecular function	GO:0005575	cellular component	NA	NA	NA	NA	NA	NA
Glyma.01G205600	304	UniRef100_K7K4X7 Uncharacterized protein n=1 Tax=Glycine max RepID=K7K4X7_SOYBN	0	100	NA	NA	NA	AT4G17540.1|Symbols:|unknown protein; Has 30201 Blast hits to 17322 proteins in 780 species: Archae - 12; Bacteria - 1396; Metazoa - 17338; Fungi - 3422; Plants - 5037; Viruses - 0; Other Eukaryotes - 2996 (source: NCBI BLink).|chr4:9775982-9777765 FORWARD LENGTH=294	2e-72	97.62	GO:0008150	biological process	GO:0003674	molecular function	GO:0005575	cellular component	NA	NA	NA	NA	NA	NA
Glyma.01G205700	431	UniRef100_I1J9R9 Uncharacterized protein n=2 Tax=Glycine max RepID=I1J9R9_SOYBN	0	100	UniRef100_G7JXH2 Zeaxanthin epoxidase n=1 Tax=Medicago truncatula RepID=G7JXH2_MEDTR	0	99.07	AT2G35660.1|Symbols:CTF2A|FAD/NAD(P)-binding oxidoreductase family protein|chr2:14988499-14990320 FORWARD LENGTH=439	0	95.44	GO:0008152	metabolic process	GO:0004497 GO:0016491	monooxygenase activity; oxidoreductase activity	GO:0005739 GO:0009507	chloroplast; mitochondrion	PF01494	FAD binding domain	PTHR13789	MONOOXYGENASE	KOG2614	Kynurenine_3-monooxygenase_and_related_flavoprotein_monooxygenases
Glyma.01G205800	84	UniRef100_C6TFJ9 Uncharacterized protein n=1 Tax=Glycine max RepID=C6TFJ9_SOYBN	1e-51	100	UniRef100_Q9FKF8 Emb|CAB87938.1 n=1 Tax=Arabidopsis thaliana RepID=Q9FKF8_ARATH	6e-07	26.82	AT2G35658.1|Symbols:|unknown protein; FUNCTIONS IN: molecular_function unknown; INVOLVED IN: biological_process unknown; LOCATED IN: cellular_component unknown; BEST Arabidopsis thaliana protein match is: unknown protein (TAIR:AT4G16840.1); Has 30201 Blast hits to 17322 proteins in 780 species: Archae - 12; Bacteria - 1396; Metazoa - 17338; Fungi - 3422; Plants - 5037; Viruses - 0; Other Eukaryot…	3e-16	65.93	GO:0008150	biological process	GO:0003674	molecular function	GO:0005634 GO:0009507	chloroplast; nucleus	NA	NA	NA	NA	NA	NA
Glyma.01G205900	525	UniRef100_I1J9S3 Uncharacterized protein n=1 Tax=Glycine max RepID=I1J9S3_SOYBN	0	100	UniRef100_G7JXH0 Lipase n=1 Tax=Medicago truncatula RepID=G7JXH0_MEDTR	0	95.62	AT4G16820.1|Symbols:PLA-I{beta]2|alpha/beta-Hydrolases superfamily protein|chr4:9467563-9469116 FORWARD LENGTH=517	0	96.52	GO:0006629 GO:0009693	ethylene biosynthetic process; lipid metabolic process	GO:0004806 GO:0008970 GO:0047714	galactolipase activity; phosphatidylcholine 1-acylhydrolase activity; triglyceride lipase activity	GO:0009507	chloroplast	PF01764	Lipase (class 3)	PTHR21493	CGI-141-RELATED/LIPASE CONTAINING PROTEIN	KOG4569	Predicted_lipase
Glyma.01G206000	429	UniRef100_I1J9S4 Uncharacterized protein n=1 Tax=Glycine max RepID=I1J9S4_SOYBN	0	100	UniRef100_G7JXG2 Polycomb group protein EMBRYONIC FLOWER n=1 Tax=Medicago truncatula RepID=G7JXG2_MEDTR	0	89.54	AT4G16845.1|Symbols:VRN2|VEFS-Box of polycomb protein|chr4:9476708-9479725 FORWARD LENGTH=440	7e-135	95.23	GO:0006349 GO:0009409 GO:0010048 GO:0016571	histone methylation; regulation of gene expression by genetic imprinting; response to cold; vernalization response	GO:0003700	sequence-specific DNA binding transcription factor activity	GO:0005634 GO:0005677	chromatin silencing complex; nucleus	PF09733	VEFS-Box of polycomb protein	PTHR22597	POLYCOMB GROUP PROTEIN	KOG2350	Zn-finger_protein_joined_to_JAZF1_(predicted_suppressor)
Glyma.01G206100	403	UniRef100_K7K4Y0 Uncharacterized protein n=1 Tax=Glycine max RepID=K7K4Y0_SOYBN	0	100	NA	NA	NA	AT4G16807.1|Symbols:|unknown protein; FUNCTIONS IN: molecular_function unknown; INVOLVED IN: biological_process unknown; LOCATED IN: cellular_component unknown; BEST Arabidopsis thaliana protein match is: unknown protein (TAIR:AT3G33528.1); Has 30201 Blast hits to 17322 proteins in 780 species: Archae - 12; Bacteria - 1396; Metazoa - 17338; Fungi - 3422; Plants - 5037; Viruses - 0; Other Eukaryot…	1e-29	86.33	GO:0008150	biological process	GO:0003674	molecular function	GO:0005634	nucleus	NA	NA	NA	NA	NA	NA
Glyma.01G206200	261	UniRef100_K7K4Y1 Uncharacterized protein n=1 Tax=Glycine max RepID=K7K4Y1_SOYBN	0	100	UniRef100_G7JHN2 Ubiquitin carboxyl-terminal hydrolase isozyme L3 n=1 Tax=Medicago truncatula RepID=G7JHN2_MEDTR	8e-140	95.32	AT4G17510.1|Symbols:UCH3|ubiquitin C-terminal hydrolase 3|chr4:9767114-9768648 REVERSE LENGTH=234	5e-121	96.15	GO:0006511	ubiquitin-dependent protein catabolic process	GO:0004221	ubiquitin thiolesterase activity	GO:0005622 GO:0005829 GO:0009507	chloroplast; cytosol; intracellular	PF01088	Ubiquitin carboxyl-terminal hydrolase, family 1	PTHR10589	UBIQUITIN CARBOXYL-TERMINAL HYDROLASE	KOG1415	Ubiquitin_C-terminal_hydrolase_UCHL1
Glyma.01G206300	534	UniRef100_K7K4Y2 Uncharacterized protein n=1 Tax=Glycine max RepID=K7K4Y2_SOYBN	0	101.52	UniRef100_G7JXG0 Kinase-like protein n=1 Tax=Medicago truncatula RepID=G7JXG0_MEDTR	0	65	AT5G60900.1|Symbols:RLK1|receptor-like protein kinase 1|chr5:24498467-24501494 REVERSE LENGTH=748	2e-96	69.12	GO:0000165 GO:0006355 GO:0006468 GO:0006612 GO:0009617 GO:0009862 GO:0009867 GO:0010310 GO:0010363 GO:0031348 GO:0035304	MAPK cascade; jasmonic acid mediated signaling pathway; negative regulation of defense response; protein phosphorylation; protein targeting to membrane; regulation of hydrogen peroxide metabolic process; regulation of plant-type hypersensitive response; regulation of protein dephosphorylation; regulation of transcription, DNA-dependent; response to bacterium; systemic acquired resistance, salicyl…	GO:0004672 GO:0004674 GO:0004713 GO:0005524 GO:0016301 GO:0016772 GO:0030246	ATP binding; carbohydrate binding; kinase activity; protein kinase activity; protein serine/threonine kinase activity; protein tyrosine kinase activity; transferase activity, transferring phosphorus-containing groups	GO:0005886	plasma membrane	PF01453 PF07714	D-mannose binding lectin; Protein tyrosine kinase	PTHR24420	LEUCINE-RICH REPEAT RECEPTOR-LIKE PROTEIN KINASE	KOG1187	Serine/threonine_protein_kinase
Glyma.01G206400	748	UniRef100_I1J9S9 Uncharacterized protein n=2 Tax=Glycine max RepID=I1J9S9_SOYBN	0	100	UniRef100_G7JXG0 Kinase-like protein n=1 Tax=Medicago truncatula RepID=G7JXG0_MEDTR	0	93.25	AT5G60900.1|Symbols:RLK1|receptor-like protein kinase 1|chr5:24498467-24501494 REVERSE LENGTH=748	4e-171	98.53	GO:0000165 GO:0006355 GO:0006468 GO:0006612 GO:0009617 GO:0009862 GO:0009867 GO:0010310 GO:0010363 GO:0031348 GO:0035304	MAPK cascade; jasmonic acid mediated signaling pathway; negative regulation of defense response; protein phosphorylation; protein targeting to membrane; regulation of hydrogen peroxide metabolic process; regulation of plant-type hypersensitive response; regulation of protein dephosphorylation; regulation of transcription, DNA-dependent; response to bacterium; systemic acquired resistance, salicyl…	GO:0004672 GO:0004674 GO:0004713 GO:0005524 GO:0016301 GO:0016772 GO:0030246	ATP binding; carbohydrate binding; kinase activity; protein kinase activity; protein serine/threonine kinase activity; protein tyrosine kinase activity; transferase activity, transferring phosphorus-containing groups	GO:0005886	plasma membrane	PF00954 PF01453 PF00069	S-locus glycoprotein family; D-mannose binding lectin; Protein kinase domain	PTHR24420	LEUCINE-RICH REPEAT RECEPTOR-LIKE PROTEIN KINASE	KOG1187	Serine/threonine_protein_kinase
Glyma.01G206500	743	UniRef100_I1J9S8 Uncharacterized protein n=2 Tax=Glycine max RepID=I1J9S8_SOYBN	0	100	UniRef100_G7JXG0 Kinase-like protein n=1 Tax=Medicago truncatula RepID=G7JXG0_MEDTR	0	92.25	AT5G60900.1|Symbols:RLK1|receptor-like protein kinase 1|chr5:24498467-24501494 REVERSE LENGTH=748	0	98.8	GO:0000165 GO:0006355 GO:0006468 GO:0006612 GO:0009617 GO:0009862 GO:0009867 GO:0010310 GO:0010363 GO:0031348 GO:0035304	MAPK cascade; jasmonic acid mediated signaling pathway; negative regulation of defense response; protein phosphorylation; protein targeting to membrane; regulation of hydrogen peroxide metabolic process; regulation of plant-type hypersensitive response; regulation of protein dephosphorylation; regulation of transcription, DNA-dependent; response to bacterium; systemic acquired resistance, salicyl…	GO:0004672 GO:0004674 GO:0004713 GO:0005524 GO:0016301 GO:0016772 GO:0030246	ATP binding; carbohydrate binding; kinase activity; protein kinase activity; protein serine/threonine kinase activity; protein tyrosine kinase activity; transferase activity, transferring phosphorus-containing groups	GO:0005886	plasma membrane	PF00069 PF01453	Protein kinase domain; D-mannose binding lectin	PTHR24420	LEUCINE-RICH REPEAT RECEPTOR-LIKE PROTEIN KINASE	KOG1187	Serine/threonine_protein_kinase
Glyma.01G206600	275	UniRef100_V7CIT0 Uncharacterized protein n=1 Tax=Phaseolus vulgaris RepID=V7CIT0_PHAVU	5e-147	98.52	UniRef100_G8EVZ8 Ethylene response factor 11 n=1 Tax=Medicago sativa RepID=G8EVZ8_MEDSA	1e-110	97.39	AT4G17500.1|Symbols:ATERF-1, ERF-1|ethylene responsive element binding factor 1|chr4:9759405-9760211 FORWARD LENGTH=268	2e-80	91.42	GO:0002679 GO:0006355 GO:0009414 GO:0009723 GO:0009737 GO:0009738 GO:0009873 GO:0010200 GO:0035556 GO:0042538 GO:0045893	abscisic acid mediated signaling pathway; ethylene mediated signaling pathway; hyperosmotic salinity response; intracellular signal transduction; positive regulation of transcription, DNA-dependent; regulation of transcription, DNA-dependent; respiratory burst involved in defense response; response to abscisic acid stimulus; response to chitin; response to ethylene stimulus; response to water dep…	GO:0003677 GO:0003700	DNA binding; sequence-specific DNA binding transcription factor activity	GO:0005634 GO:0005643	nuclear pore; nucleus	PF00847	AP2 domain	NA	NA	NA	NA
Glyma.01G206700	276	UniRef100_K7K4Y3 Uncharacterized protein n=1 Tax=Glycine max RepID=K7K4Y3_SOYBN	1e-177	108.27	UniRef100_D9IXB2 ERF protein n=1 Tax=Glycine max RepID=D9IXB2_SOYBN	2e-82	100	AT5G47230.1|Symbols:ERF5, ATERF-5, ATERF5|ethylene responsive element binding factor 5|chr5:19180072-19180974 FORWARD LENGTH=300	8e-66	91.67	GO:0002679 GO:0006355 GO:0009409 GO:0009873 GO:0010200 GO:0035556 GO:0045893	ethylene mediated signaling pathway; intracellular signal transduction; positive regulation of transcription, DNA-dependent; regulation of transcription, DNA-dependent; respiratory burst involved in defense response; response to chitin; response to cold	GO:0003677 GO:0003700	DNA binding; sequence-specific DNA binding transcription factor activity	GO:0005634	nucleus	PF00847	AP2 domain	NA	NA	NA	NA
Glyma.01G206800	233	UniRef100_K7K4Y4 Uncharacterized protein n=1 Tax=Glycine max RepID=K7K4Y4_SOYBN	6e-169	96.67	UniRef100_G7JHP2 Nudix hydrolase n=2 Tax=Medicago truncatula RepID=G7JHP2_MEDTR	3e-94	59.94	AT5G47240.1|Symbols:atnudt8, NUDT8|nudix hydrolase homolog 8|chr5:19183806-19185467 FORWARD LENGTH=369	2e-82	57.18	GO:0009611	response to wounding	GO:0016787	hydrolase activity	GO:0005829	cytosol	PF00293	NUDIX domain	PTHR13994	NUDIX HYDROLASE RELATED	NA	NA
Glyma.01G206900	108	UniRef100_K7K4Y5 Uncharacterized protein n=1 Tax=Glycine max RepID=K7K4Y5_SOYBN	2e-74	100	UniRef100_G7JHP2 Nudix hydrolase n=2 Tax=Medicago truncatula RepID=G7JHP2_MEDTR	3e-29	22.69	AT5G47240.1|Symbols:atnudt8, NUDT8|nudix hydrolase homolog 8|chr5:19183806-19185467 FORWARD LENGTH=369	8e-28	21.14	GO:0009611	response to wounding	GO:0016787	hydrolase activity	GO:0005829	cytosol	NA	NA	PTHR13994	NUDIX HYDROLASE RELATED	NA	NA
Glyma.01G207000	225	UniRef100_C6TAJ5 Uncharacterized protein n=1 Tax=Glycine max RepID=C6TAJ5_SOYBN	2e-165	100	UniRef100_G7JHP3 EREBP-4 like protein n=1 Tax=Medicago truncatula RepID=G7JHP3_MEDTR	1e-99	99.54	AT5G47310.1|Symbols:|PPPDE putative thiol peptidase family protein|chr5:19201325-19202674 FORWARD LENGTH=245	6e-101	91.43	GO:0008150	biological process	GO:0003674	molecular function	GO:0005737	cytoplasm	PF05903	PPPDE putative peptidase domain	PTHR12378	UNCHARACTERIZED	KOG0324	Uncharacterized_conserved_protein
Glyma.01G207100	243	UniRef100_K7K4Y7 Uncharacterized protein n=1 Tax=Glycine max RepID=K7K4Y7_SOYBN	1e-178	100	UniRef100_G7JXF0 RING-H2 finger protein ATL1E n=1 Tax=Medicago truncatula RepID=G7JXF0_MEDTR	6e-91	90.2	AT5G53110.1|Symbols:|RING/U-box superfamily protein|chr5:21529022-21533008 FORWARD LENGTH=382	1e-17	41.36	GO:0006865 GO:0008150	amino acid transport; biological process	GO:0008270	zinc ion binding	NA	NA	NA	NA	NA	NA	NA	NA
Glyma.01G207200	368	UniRef100_K7K4Y8 Uncharacterized protein n=1 Tax=Glycine max RepID=K7K4Y8_SOYBN	0	100	UniRef100_K9USX6 Palmitoyl-protein thioesterase n=1 Tax=Phaseolus vulgaris RepID=K9USX6_PHAVU	0	97.76	AT3G60340.2|Symbols:|alpha/beta-Hydrolases superfamily protein|chr3:22304395-22306389 FORWARD LENGTH=338	3e-150	81.66	GO:0006464	cellular protein modification process	GO:0008474	palmitoyl-(protein) hydrolase activity	GO:0005773 GO:0005829	cytosol; vacuole	PF02089	Palmitoyl protein thioesterase	PTHR11247	PALMITOYL-PROTEIN THIOESTERASE/DOLICHYLDIPHOSPHATASE 1	KOG2541	Palmitoyl_protein_thioesterase
Glyma.01G207300	269	UniRef100_K7K4Y9 Uncharacterized protein n=1 Tax=Glycine max RepID=K7K4Y9_SOYBN	0	100	UniRef100_Q39862 Homeobox-leucine zipper protein n=1 Tax=Glycine max RepID=Q39862_SOYBN	0	89.79	AT5G47370.1|Symbols:HAT2|Homeobox-leucine zipper protein 4 (HB-4) / HD-ZIP protein|chr5:19216482-19217647 REVERSE LENGTH=283	6e-103	94.7	GO:0006351 GO:0006355 GO:0009641 GO:0009733 GO:0009734 GO:0009826 GO:0045892	auxin mediated signaling pathway; negative regulation of transcription, DNA-dependent; regulation of transcription, DNA-dependent; response to auxin stimulus; shade avoidance; transcription, DNA-dependent; unidimensional cell growth	GO:0003677 GO:0003700 GO:0043565	DNA binding; sequence-specific DNA binding; sequence-specific DNA binding transcription factor activity	GO:0005634	nucleus	PF02183 PF00046 PF04618	Homeobox associated leucine zipper; Homeobox domain; HD-ZIP protein N terminus	PTHR24326	FAMILY NOT NAMED	KOG0483	Transcription_factor_HEX,_contains_HOX_and_HALZ_domains
Glyma.01G207400	962	UniRef100_I1J9T6 Uncharacterized protein n=1 Tax=Glycine max RepID=I1J9T6_SOYBN	0	100	UniRef100_G7JXE3 E3 ubiquitin-protein ligase HOS1 n=1 Tax=Medicago truncatula RepID=G7JXE3_MEDTR	0	88.51	AT2G39810.1|Symbols:HOS1|ubiquitin-protein ligases|chr2:16612941-16617802 FORWARD LENGTH=927	0	99.14	GO:0006306 GO:0006342 GO:0006346 GO:0006355 GO:0007267 GO:0009409 GO:0009616 GO:0009640 GO:0009793 GO:0009845 GO:0009909 GO:0009933 GO:0010162 GO:0010182 GO:0010228 GO:0010267 GO:0010388 GO:0016246 GO:0016567 GO:0016571 GO:0016579 GO:0019915 GO:0035196 GO:0043687 GO:0045892 GO:0045893 GO:0050826	DNA methylation; RNA interference; cell-cell signaling; chromatin silencing; cullin deneddylation; embryo development ending in seed dormancy; histone methylation; lipid storage; meristem structural organization; methylation-dependent chromatin silencing; negative regulation of transcription, DNA-dependent; photomorphogenesis; positive regulation of transcription, DNA-dependent; post-translationa…	GO:0004842	ubiquitin-protein ligase activity	GO:0005634 GO:0005737	cytoplasm; nucleus	NA	NA	PTHR10044	INHIBITOR OF APOPTOSIS	NA	NA
Glyma.01G207500	730	UniRef100_I1J9T7 Acyl-coenzyme A oxidase n=1 Tax=Glycine max RepID=I1J9T7_SOYBN	0	100	UniRef100_I1J9T7 Acyl-coenzyme A oxidase n=1 Tax=Glycine max RepID=I1J9T7_SOYBN	0	100	AT4G16760.1|Symbols:ACX1, ATACX1|acyl-CoA oxidase 1|chr4:9424930-9428689 REVERSE LENGTH=664	0	99.85	GO:0001676 GO:0002213 GO:0006612 GO:0006631 GO:0006633 GO:0006635 GO:0008152 GO:0009555 GO:0009611 GO:0009620 GO:0009695 GO:0009753 GO:0009863 GO:0010363 GO:0043069 GO:0046686 GO:0050832 GO:0055114	defense response to fungus; defense response to insect; fatty acid beta-oxidation; fatty acid biosynthetic process; fatty acid metabolic process; jasmonic acid biosynthetic process; long-chain fatty acid metabolic process; metabolic process; negative regulation of programmed cell death; oxidation-reduction process; pollen development; protein targeting to membrane; regulation of plant-type hypers…	GO:0003995 GO:0003997 GO:0016627 GO:0050660	acyl-CoA dehydrogenase activity; acyl-CoA oxidase activity; flavin adenine dinucleotide binding; oxidoreductase activity, acting on the CH-CH group of donors	GO:0005737 GO:0005777 GO:0009506	cytoplasm; peroxisome; plasmodesma	PF01756 PF02770	Acyl-CoA oxidase; Acyl-CoA dehydrogenase, middle domain	PTHR10909	ELECTRON TRANSPORT OXIDOREDUCTASE	KOG0136	Acyl-CoA_oxidase
Glyma.01G207600	183	UniRef100_K7K4Z0 Uncharacterized protein n=1 Tax=Glycine max RepID=K7K4Z0_SOYBN	7e-131	100	UniRef100_C0A1G8 R2R3-MYB transcription factor LjPAP n=1 Tax=Lotus japonicus RepID=C0A1G8_LOTJA	1e-85	91.88	AT3G13540.1|Symbols:ATMYB5, MYB5|myb domain protein 5|chr3:4420239-4421443 FORWARD LENGTH=249	3e-49	65.06	GO:0006355 GO:0009845 GO:0010026 GO:0010090 GO:0010214 GO:0010468 GO:0048354	mucilage biosynthetic process involved in seed coat development; regulation of gene expression; regulation of transcription, DNA-dependent; seed coat development; seed germination; trichome differentiation; trichome morphogenesis	GO:0003677 GO:0003700	DNA binding; sequence-specific DNA binding transcription factor activity	GO:0005634	nucleus	PF00249	Myb-like DNA-binding domain	PTHR10641	MYB-LIKE DNA-BINDING PROTEIN MYB	NA	NA
Glyma.01G207700	205	UniRef100_C6SV78 Ribosomal protein L15 n=2 Tax=Glycine max RepID=C6SV78_SOYBN	1e-144	100	UniRef100_C6SV78 Ribosomal protein L15 n=2 Tax=Glycine max RepID=C6SV78_SOYBN	1e-144	100	AT4G16720.1|Symbols:|Ribosomal protein L23/L15e family protein|chr4:9400156-9401315 REVERSE LENGTH=204	6e-122	100	GO:0001510 GO:0006412	RNA methylation; translation	GO:0003735	structural constituent of ribosome	GO:0005622 GO:0005737 GO:0005774 GO:0005829 GO:0005840 GO:0005886 GO:0022625 GO:0022626	cytoplasm; cytosol; cytosolic large ribosomal subunit; cytosolic ribosome; intracellular; plasma membrane; ribosome; vacuolar membrane	PF00827	Ribosomal L15	PTHR11847	RIBOSOMAL PROTEIN L15	KOG1678	60s_ribosomal_protein_L15
Glyma.01G207800	436	UniRef100_C6TIQ9 Uncharacterized protein n=1 Tax=Glycine max RepID=C6TIQ9_SOYBN	0	100	UniRef100_G7JXD5 Phosphatidylserine decarboxylase proenzyme n=1 Tax=Medicago truncatula RepID=G7JXD5_MEDTR	0	79.82	AT4G16700.1|Symbols:PSD1|phosphatidylserine decarboxylase 1|chr4:9395815-9398261 REVERSE LENGTH=453	0	84.99	GO:0008654	phospholipid biosynthetic process	GO:0004609	phosphatidylserine decarboxylase activity	GO:0005739	mitochondrion	PF02666	Phosphatidylserine decarboxylase	PTHR10067	PHOSPHATIDYLSERINE DECARBOXYLASE	KOG2420	Phosphatidylserine_decarboxylase
Glyma.01G207900	392	UniRef100_I1J9U3 Uncharacterized protein n=1 Tax=Glycine max RepID=I1J9U3_SOYBN	0	100.77	NA	NA	NA	AT4G17350.1|Symbols:|Plant protein of unknown function (DUF828) with plant pleckstrin homology-like region|chr4:9701582-9703358 FORWARD LENGTH=405	3e-125	96.54	GO:0007165	signal transduction	GO:0005543 GO:0035091	phosphatidylinositol binding; phospholipid binding	GO:0005634	nucleus	PF08458 PF05703	Plant pleckstrin homology-like region; Auxin canalisation	NA	NA	NA	NA
Glyma.01G208000	332	UniRef100_K7K4Z2 Uncharacterized protein n=1 Tax=Glycine max RepID=K7K4Z2_SOYBN	0	100	UniRef100_G7JXD1 Methionyl-tRNA formyltransferase n=2 Tax=Medicago truncatula RepID=G7JXD1_MEDTR	4e-179	94.56	AT4G17360.1|Symbols:|Formyl transferase|chr4:9703698-9705468 REVERSE LENGTH=328	1e-159	89.02	GO:0000023 GO:0006189 GO:0009058 GO:0009152 GO:0009853 GO:0019252 GO:0043085 GO:0046653	'de novo' IMP biosynthetic process; biosynthetic process; maltose metabolic process; photorespiration; positive regulation of catalytic activity; purine ribonucleotide biosynthetic process; starch biosynthetic process; tetrahydrofolate metabolic process	GO:0008168 GO:0008864 GO:0016742	formyltetrahydrofolate deformylase activity; hydroxymethyl-, formyl- and related transferase activity; methyltransferase activity	GO:0005739	mitochondrion	PF00551	Formyl transferase	PTHR10520	TRIFUNCTIONAL PURINE BIOSYNTHETIC PROTEIN ADENOSINE-3-RELATED	KOG3076	5'-phosphoribosylglycinamide_formyltransferase
Glyma.01G208100	1116	UniRef100_I1J9U5 Uncharacterized protein n=1 Tax=Glycine max RepID=I1J9U5_SOYBN	0	100	UniRef100_A2Q4Y9 Aminoacyl-tRNA synthetase, class Ia n=1 Tax=Medicago truncatula RepID=A2Q4Y9_MEDTR	0	99.18	AT1G09620.1|Symbols:|ATP binding;leucine-tRNA ligases;aminoacyl-tRNA ligases;nucleotide binding;ATP binding;aminoacyl-tRNA ligases|chr1:3113077-3116455 REVERSE LENGTH=1091	0	99.82	GO:0006418 GO:0006429 GO:0008295	leucyl-tRNA aminoacylation; spermidine biosynthetic process; tRNA aminoacylation for protein translation	GO:0000166 GO:0004812 GO:0004823 GO:0005524	ATP binding; aminoacyl-tRNA ligase activity; leucine-tRNA ligase activity; nucleotide binding	GO:0005737 GO:0005829 GO:0009506 GO:0009507	chloroplast; cytoplasm; cytosol; plasmodesma	PF00133 PF08264	tRNA synthetases class I (I, L, M and V); Anticodon-binding domain of tRNA	PTHR11946	ISOLEUCYL, LEUCYL, TYROSYL, VALYL AND METHIONYL-TRNA SYNTHETASES	KOG0437	Leucyl-tRNA_synthetase
Glyma.01G208200	250	UniRef100_I1J9U6 Uncharacterized protein n=1 Tax=Glycine max RepID=I1J9U6_SOYBN	9e-170	100	UniRef100_G2XKY2 Tonoplast intrinsic protein n=1 Tax=Glycine soja RepID=G2XKY2_GLYSO	4e-153	100	AT5G47450.1|Symbols:ATTIP2;3, TIP2;3, DELTA-TIP3|tonoplast intrinsic protein 2;3|chr5:19248509-19249466 REVERSE LENGTH=250	3e-130	98.4	GO:0000041 GO:0006810 GO:0006826 GO:0006833 GO:0009651 GO:0010106 GO:0010167 GO:0010413 GO:0015706 GO:0045492 GO:0055085	cellular response to iron ion starvation; glucuronoxylan metabolic process; iron ion transport; nitrate transport; response to nitrate; response to salt stress; transition metal ion transport; transmembrane transport; transport; water transport; xylan biosynthetic process	GO:0005215 GO:0015200 GO:0015250 GO:0051739	ammonia transmembrane transporter activity; methylammonium transmembrane transporter activity; transporter activity; water channel activity	GO:0009705 GO:0016020 GO:0016021 GO:0042807	central vacuole; integral to membrane; membrane; plant-type vacuole membrane	PF00230	Major intrinsic protein	PTHR19139	AQUAPORIN TRANSPORTER	KOG0223	Aquaporin_(major_intrinsic_protein_family)
Glyma.01G208300	594	UniRef100_I1J9U7 Uncharacterized protein n=1 Tax=Glycine max RepID=I1J9U7_SOYBN	0	100	NA	NA	NA	AT5G47380.1|Symbols:|Protein of unknown function, DUF547|chr5:19221472-19224471 REVERSE LENGTH=618	0	95.15	GO:0008150	biological process	GO:0003674	molecular function	GO:0005634	nucleus	PF04784	Protein of unknown function, DUF547	PTHR23054	UNCHARACTERIZED	NA	NA
Glyma.01G208400	171	UniRef100_C6TMZ5 Uncharacterized protein n=1 Tax=Glycine max RepID=C6TMZ5_SOYBN	2e-123	100	UniRef100_B9MX74 Synbindin family protein n=1 Tax=Populus trichocarpa RepID=B9MX74_POPTR	2e-108	100.59	AT1G51160.2|Symbols:|SNARE-like superfamily protein|chr1:18950057-18951560 FORWARD LENGTH=169	6e-107	100.59	GO:0006810 GO:0006888 GO:0009832 GO:0010413 GO:0045492	ER to Golgi vesicle-mediated transport; glucuronoxylan metabolic process; plant-type cell wall biogenesis; transport; xylan biosynthetic process	GO:0003674	molecular function	GO:0005794 GO:0005801 GO:0005829	Golgi apparatus; cis-Golgi network; cytosol	PF04099	Sybindin-like family	PTHR23249	SYNBINDIN	KOG3368	Transport_protein_particle_(TRAPP)_complex_subunit
Glyma.01G208500	91	UniRef100_K7K4Z6 Uncharacterized protein n=1 Tax=Glycine max RepID=K7K4Z6_SOYBN	4e-58	100	UniRef100_G7K5Y8 2-succinylbenzoate-CoA ligase n=1 Tax=Medicago truncatula RepID=G7K5Y8_MEDTR	1e-17	12.63	AT1G21530.1|Symbols:|AMP-dependent synthetase and ligase family protein|chr1:7545151-7546936 REVERSE LENGTH=547	6e-17	15.9	GO:0008152	metabolic process	GO:0003824	catalytic activity	GO:0005739	mitochondrion	NA	NA	PTHR24095	FAMILY NOT NAMED	NA	NA
Glyma.01G208600	2165	UniRef100_UPI0003DE955C PREDICTED: uncharacterized protein LOC100792961 isoform X4 n=1 Tax=Glycine max RepID=UPI0003DE955C	0	99.72	UniRef100_F4JP43 G2484-1 protein n=3 Tax=Arabidopsis thaliana RepID=F4JP43_ARATH	0	61.56	AT4G17330.1|Symbols:ATG2484-1, G2484-1|G2484-1 protein|chr4:9689263-9697172 REVERSE LENGTH=2037	0	61.56	GO:0000226 GO:0000911 GO:0009630	cytokinesis by cell plate formation; gravitropism; microtubule cytoskeleton organization	GO:0003723	RNA binding	GO:0005634 GO:0009506	nucleus; plasmodesma	PF05641	Agenet domain	NA	NA	NA	NA
