# Supplementary material for: Genome-wide association study uncovers major genetic loci associated with seed flooding tolerance in soybean
Source: BMC Plant Biol. 2021 Oct 29;21:497. doi: 10.1186/s12870-021-03268-z (PMC8555181; doi:10.1186/s12870-021-03268-z)
Supplement: Supplementary file 5 — Additional file 5: Table S7. Cis-acting regulating elements related to seed flooding tolerance obtained from PlantCare database. [file 12870_2021_3268_MOESM5_ESM.xlsx]

## Sheet: Table S7
Additional File 5 Table S7. Cis-acting regulating elements related to seed flooding tolerance obtained from PlantCare database available on (http://bioinformatics.psb.ugent.be/webtools/plantcare/html)
Gene	Hormone/stress related cis-element	Sequence	Function
Glyma.01g198000	TGA-element	AACGAC	auxin-responsive element
Glyma.01g206300	TGA-element	AACGAC	auxin-responsive element
Glyma.01g207700	MBS	CAACTG	MYB binding site involved in drought-inducibility
Glyma.05g006700	TGA-element	AACGAC	auxin-responsive element
Glyma.05g008000	ABRE	ACGTG	cis-acting element involved in the abscisic acid responsiveness
Glyma.05g016800	AuxRR-core	GGTCCAT	cis-acting regulatory element involved in auxin responsiveness
Glyma.08g152800	CGTCA-motif	CGTCA	cis-acting regulatory element involved in the MeJA-responsiveness
	O2-site	GATGACATGG	cis-acting regulatory element involved in zein metabolism regulation
	TGACG-motif	TGACG	cis-acting regulatory element involved in the MeJA-responsiveness
	ARE	AAACCA	cis-acting regulatory element essential for the anaerobic induction
Glyma.08g152900
Glyma.08g159800	CGTCA-motif	CGTCA	cis-acting regulatory element involved in the MeJA-responsiveness
	ABRE	ACGTG	cis-acting element involved in the abscisic acid responsiveness
	MBS	CAACTG	MYB binding site involved in drought-inducibility
Glyma.08g344500	O2-site	GATGA(C/T)(A/G)TG(A/G)	cis-acting regulatory element involved in zein metabolism regulation
	CGTCA-motif	CGTCA	cis-acting regulatory element involved in the MeJA-responsiveness
	TGACG-motif	TGACG	cis-acting regulatory element involved in the MeJA-responsiveness
Glyma.08g348500	ABRE	CGTACGTGCA	cis-acting element involved in the abscisic acid responsiveness
	ABRE	ACGTG	cis-acting element involved in the abscisic acid responsiveness
	TCA-element	CCATCTTTTT	cis-acting element involved in salicylic acid responsiveness
	TC-rich repeats	GTTTTCTTAC	cis-acting element involved in defense and stress responsiveness
	ARE	AAACCA	cis-acting regulatory element essential for the anaerobic induction
