# Supplementary material for: Genome-wide association study uncovers major genetic loci associated with seed flooding tolerance in soybean
Source: BMC Plant Biol. 2021 Oct 29;21:497. doi: 10.1186/s12870-021-03268-z (PMC8555181; doi:10.1186/s12870-021-03268-z)
Supplement: Supplementary file 6 — Additional file 6: Table S8. A core set of 243 soybean plant introductions (PIs) selected from the USDA Soybean Germplasm Collection. [file 12870_2021_3268_MOESM6_ESM.xlsx]

## Sheet: Table S8
Additional File 6 Table S8: A core set of 243 soybean plant introductions (PIs) selected from the USDA Soybean Germplasm Collection.
Sl. No	PI Number	Plant Name	Origin
1	PI376069	DRO 9	Cameroon
2	PI377578	S.J. 3	Thailand
3	PI165673	Liuchow A	Jiangsu, China
4	PI404153	Gurijskaja 0565	Russian Federation
5	PI331795	无	Seoul, Korea, South
6	PI331793	Dia-Phyng	Vietnam
7	PI165896	Bhart	Uttar Pradesh, India
8	PI324188	No. 486	Luzon, Philippines
9	PI398970	KLS 630-1	Cholla Nam, Korea, South
10	PI437322	Dunganscaja 471	Primorye, Russian Federation
11	PI471932	220007	Nepal
12	PI476899	Hoang Mao	China
13	PI481676	Sinchumkap	Thimpu, Bhutan
14	PI476911	Thang Chap	Vietnam
15	PI437110B	VIR 244	Russian Federation
16	PI424339	KAS 351-7	Chungchong Nam, Korea, South
17	PI509090	KAS 540-1-1	Cholla Nam, Korea, South
18	PI481690	Reybi	Bhutan
19	PI509108	KAS 632-18	Kyongsang Puk, Korea, South
20	PI481686	Libi	Monggar, Bhutan
21	PI424242	KAS 173-5	Korea, South
22	PI424533	KAS 624-22	Kyongsang Nam, Korea, South
23	PI471928	220018	Nepal
24	PI239236	Otootan No. 6	Thailand
25	PI340903	Sansai No. 1	Thailand
26	PI471933	220008	Nepal
27	PI424244	KAS 200-37	Kangwon, Korea, South
28	PI471925	220015	Nepal
29	PI509080	KAS 353-8	Chungchong Nam, Korea, South
30	PI471940	220026	Nepal
31	PI437476	VIR 381	Primorye, Russian Federation
32	PI468967	86	Vietnam
33	PI437482	VIR 964	Primorye, Russian Federation
34	PI437488	VIR 1070	Primorye, Russian Federation
35	PI438311	VIR 4343	Korea, North
36	PI424258	KAS 205-22	Kangwon, Korea, South
37	PI424412	KAS 540-	Cholla Nam, Korea, South
38	PI471934	220023	Nepal
39	PI192867	Ringgit	Java, Indonesia
40	PI192868	Sumbing	Java, Indonesia
41	PI84944	Hinkon	Pusan, Korea, South
42	PI165578	No. 9386	Uttar Pradesh, India
43	PI159764	无	Seoul, Korea, South
44	PI166141	No. 9687	Nepal
45	PI84751	LG-59	Kyonggi, Korea, South
46	PI323276	Mothi	Pakistan
47	PI194773	No. 11750	Nagaland, India
48	PI192873	No. 450	Java, Indonesia
49	PI165524	Bhatwans	India
50	PI197182	Raub 16.1422	Malaysia
51	PI424259	KAS 205-23	Kangwon, Korea, South
52	PI476881	Bathang Ronnau	Vietnam
53	PI376070	E 73	Cameroon
54	PI509106	KAS 632-16	Kyongsang Puk, Korea, South
55	PI377576	K.S. 252	Taiwan
56	PI82291	Kon Sui Yen	Seoul, Korea, South
57	PI208434	No. 6 White,late var.	Bagmati, Nepal
58	PI205906	Ringgit No. 317	Thailand
59	PI205903	Ma Kam Lung C	Thailand
60	PI205909	Sumbing No. 452	Thailand
61	PI175178	No. 9592-A	Nepal
62	PI509078	KAS 352-8	Chungchong Nam, Korea, South
63	PI247678	Herman	Haut-Zaire, Zaire
64	PI509104	KAS 632-14	Kyongsang Puk, Korea, South
65	PI123439	No. 1	Myanmar
66	PI133226	Kedelee No. 367	Java, Indonesia
67	PI209836	无	Seoul, Korea, South
68	PI183900	No. 1705-1	Malaysia
69	PI208432	No. 4 Choc. br.,early var	Bagmati, Nepal
70	PI205899	Laheng	Thailand
71	PI205384	无	Seoul, Korea, South
72	PI181698	No. 29 Seeds white	Suriname
73	PI240665	Black Manchurian	Luzon, Philippines
74	PI192869	No. 27	Java, Indonesia
75	PI309655A	T-4	Malaysia
76	PI200832	No. 24	Kachin, Myanmar
77	PI476880	Ban-Doc	Vietnam
78	PI476887	Cuc Tuyen	Vietnam
79	PI340054	无	Seoul, Korea, South
80	PI331794	无	Seoul, Korea, South
81	PI175192	No. 10234	Uttar Pradesh, India
82	PI548510	Beeson	Indiana, United States
83	PI548622	Union	Illinois, United States
84	PI548976	Dyer	Mississippi, United States
85	PI548563	Franklin	Illinois, United States
86	PI548556	Elf	Illinois, United States
87	PI553038	York	Virginia, United States
88	PI548975	Centennial	Mississippi, United States
89	PI341246	CNS	Tanzania
90	PI548982	Pickett 71	Mississippi, United States
91	PI424131	Buffalo	Zimbabwe
92	PI548987	Dare	North Carolina, United States
93	PI548657	Jackson	North Carolina, United States
94	PI438412	Palmetto	China
95	PI548989	Ransom	North Carolina, United States
96	PI548658	Lee 74	Arkansas, United States
97	PI548988	Pickett	North Carolina, United States
98	PI171442	No. 3226 Brown	Shaanxi, China
99	PI548656	Lee	Mississippi, United States
100	PI406710	Kwang kyo	Kyonggi, Korea, South
101	PI548406	Richland	Jilin, China
102	PI90763	7570	Beijing, China
103	PI274455	Aohigu	Okinawa, Japan
104	PI548514	Bethel	Delaware, United States
105	PI548546	Custer	Missouri, United States
106	PI209332	No. 4	Hokkaido, Japan (Comment: crossed by T. Nakane for forage)
107	PI518673	Lawrence	Illinois, United States
108	PI548660	Bragg	Florida, United States
109	PI548972	Jupiter	Florida, United States
110	PI628889	Santa Rosa	Brazil
111	PI553041	Duocrop	Georgia, United States
112	PI486335	Shilajeet	India
113	PI553042	Wright	Georgia, United States
114	PI548977	Epps	Mississippi, United States
115	PI518663	Avery	Missouri, United States
116	PI548541	Crawford	Kansas, United States
117	PI548981	Leflore	Mississippi, United States
118	PI515960	Sharkey	Mississippi, United States
119	PI548527	Calland	Indiana, United States
120	PI508266	Young	North Carolina, United States
121	PI507247	Shirasaya	Japan
122	PI594146	Ani	Japan
123	PI417449	Wase daizu 11	Japan
124	PI417194	Niban Daizu	Japan
125	PI417058	Komuta	Japan
126	PI507156	Oushoku Aki Daizu	Japan
127	PI157402	Bang-chan-bac-mi	Korea, South
128	PI200506	Nakate No. 2	Japan
129	PI200529	Shiro Daizu No. 1	Japan
130	PI398713	KAS 330-11-2	Chungchong Nam, Korea, South
131	PI416798	Aokari 6	Japan
132	PI416981	Kamiiwa	Japan
133	PI417026	Kinai tokushima 2	Japan
134	PI417047	Koban Mame (Zairai)	Japan
135	PI417319	Shiro Daizu 3	Japan
136	PI417427	Tousan Kei C331	Japan
137	PI423889	Shirobana 1	Akita, Japan
138	PI506473	18	Japan
139	PI506679	Gakuran Daizu	Japan
140	PI506829	Kamihisakata Zairai	Japan
141	PI601983	Donegal	Maryland, United States
142	PI595843	Flint	Ohio, United States
143	PI593463	General	Ohio, United States
144	PI601982	Derry	Maryland, United States
145	PI613195	Fowler	Mississippi, United States
146	PI607528	Delsoy 5710	Missouri, United States
147	PI608033	Kuell	Alabama, United States
148	PI593259	Iroquois	Illinois, United States
149	PI606749	INA	Illinois, United States
150	PI614155	HS93-4118	Ohio, United States
151	PI612932	HF93-035	Ohio, United States
152	PI597386	Dwight	Illinois, United States
153	PI596407	Defiance	Ohio, United States
154	PI595765	Delsoy 5500	Missouri, United States
155	PI614153	Croton 3.9	Ohio, United States
156	PI593256	Cisne	Illinois, United States
157	PI590931	CF492	Kentucky, United States
158	PI590932	CF461	Kentucky, United States
159	PI602059	Apollo	Michigan, United States
160	PI602597	Boggs	Georgia, United States
161	PI595645	Benning	Georgia, United States
162	PI614732	Anand	Missouri, United States
163	PI597388	Accomac	Virginia, United States
164	PI611112	7499	Kentucky, United States
165	PI597385	LN92-11008	Illinois, United States
166	PI593257	LN90-4524	Illinois, United States
167	PI597384	LN89-3615	Illinois, United States
168	PI597383	LN89-3264	Illinois, United States
169	PI614806	Troll	Ohio, United States
170	PI601984	Tyrone	Maryland, United States
171	PI598358	TN 5-95	Tennessee, United States
172	PI598222	TN 4-94	Tennessee, United States
173	PI614808	Strong	Ohio, United States
174	PI614807	Stout	Ohio, United States
175	PI614702	Soyola	North Carolina, United States
176	PI599333	Musen	South Carolina, United States
177	PI610671	NE3399	Nebraska, United States
178	PI607380	LS92-1800	Illinois, United States
179	PI597381	Savoy	Illinois, United States
180	PI612157	PRICHARD	Georgia, United States
181	PI602060	Olympus	Michigan, United States
182	PI595753	ODell	Nebraska, United States
183	PI595754	Nemaha	Nebraska, United States
184	PI602496	Pace	Mississippi, United States
185	PI597382	Omaha	Illinois, United States
186	PI597389	Prolina	North Carolina, United States
187	PI606748	REND	Illinois, United States
188	PI614832	NE3400	Nebraska, United States
189	PI610670	NE3297	Nebraska, United States
190	PI595363	Mustang	Missouri, United States
191	PI598124	Maverick	Missouri, United States
192	PI604100	LS90-1920	Illinois, United States
193	PI593258	Macon	Illinois, United States
194	PI614088	Loda	Illinois, United States
195	PI607385	LN92-7369	Illinois, United States
196	PI548533	Clark	Illinois, United States
197	PI416937	Houjaku Kuwazu	Japan
198	PI583367	Pearl	North Carolina, United States
199	PI533604	Lamar	Mississippi, United States
200	PI547409	L62-1251	Illinois, United States
201	PI547428	L65-763	Illinois, United States
202	PI547534	L71-1284	Illinois, United States
203	PI547419	L63-1889	Illinois, United States
204	PI547586	L79-1800	Illinois, United States
205	PI547489	L67-3224	Illinois, United States
206	PI547562	L72-2157	Illinois, United States
207	PI547531	L70-4629	Illinois, United States
208	PI547747	L71-802	Illinois, United States
209	PI547702	L67-2324	Illinois, United States
210	PI547610	L74-441	Illinois, United States
211	PI612594	Kottman	Ohio, United States
212	PI547431	L65-3366	Illinois, United States
213	PI547774	L71L-3004	Illinois, United States
214	PI547769	L64-4830	Illinois, United States
215	PI547785	L74-66	Illinois, United States
216	PI203398	Abura	Brazil
217	PI408105A	KAS 633-19	Kyongsang Puk, Korea, South
218	PI417503	Pioneira	Brazil
219	PI567104B	MARIF 2769	Indonesia
220	PI587880A	Huang dou	Zhejiang, China
221	PI587886	Bai dou	Zhejiang, China
222	PI635999	DT2000	Taiwan
223	PI641156	NC-Raleigh	North Carolina, United States
224	PI643146	Prohio	Ohio, United States
225	PI647962	R95-1705	Arkansas, United States
226	PI648270	OSAGE	Arkansas, United States
227	PI644054	G95-Has339	Georgia, United States
228	PI539863	HP202	Iowa, United States
229	PI567731	Fu yang (56)	Anhui, China
230	PI567692	Fu yang (10)	Anhui, China
231	PI567714	Fu yang (37)	Anhui, China
232	PI603409	ZDD01343	China
233	PI603566	ZDD08676	China
234	PI567312	Hei yao huang dou	Gansu, China
235	PI603608	Huang pi shan zi bai	China
236	PI587836	Tong shan qi yue huang	Hubei, China
237	PI578415	Guan shi suo da dou	China
238	PI587963	Yao dou	Hunan, China
239	PI587956	Wu ke huang	Hunan, China
240	PI578504	Xiang dou No. 3	China
241	PI603665	Mi luo dou ban sheng	China
242	PI587964	Heng shan hong dou	Hunan, China
243	PI587960	Yi yan lu dou	Hunan, China
