# Supplementary material for: Genome-wide association study uncovers major genetic loci associated with seed flooding tolerance in soybean
Source: BMC Plant Biol. 2021 Oct 29;21:497. doi: 10.1186/s12870-021-03268-z (PMC8555181; doi:10.1186/s12870-021-03268-z)
Supplement: Supplementary file 7 — Additional file 7: Table S9. Phenotypic data (average) of 243 PI accessions used in this study. [file 12870_2021_3268_MOESM7_ESM.xlsx]

## Sheet: EC
Additional File 7 Table S9. Phenotypic data (average) of 243 PI accessions used in this study
Genotype	2018	2019	CE
PI376069	291.5	273	282.25
PI377578	367.5	369.5	368.5
PI165673	325.5	333	329.25
PI404153	283	279	281
PI331795	454.5	416.5	435.5
PI331793	255	248.5	251.75
PI165896	125	110	117.5
PI324188	339.5	319.5	329.5
PI398970	278.5	266	272.25
PI437322	188.5	182.1	185.3
PI471932	675	441.5	558.25
PI476899	125.5	121.6	123.55
PI481676	888.5	883.5	886
PI476911	288	279	283.5
PI437110B	120	106.05	113.025
PI424339	381.5	350.5	366
PI509090	345	326.5	335.75
PI481690	438.5	428.5	433.5
PI509108	384.5	388.5	386.5
PI481686	447	442.5	444.75
PI424242	330.5	305	317.75
PI424533	190.85	191	190.925
PI471928	372	371.5	371.75
PI239236	187.8	187	187.4
PI340903	426	408	417
PI471933	647	641.5	644.25
PI424244	570.5	570	570.25
PI471925	387	380.5	383.75
PI509080	288.5	292.5	290.5
PI471940	529.5	531	530.25
PI437476	379.5	375	377.25
PI468967	539.5	529.5	534.5
PI437482	167.85	169.85	168.85
PI437488	620.5	609	614.75
PI438311	277	279.5	278.25
PI424258	158	150.5	154.25
PI424412	440.5	435	437.75
PI471934	348.5	338	343.25
PI192867	266.5	235	250.75
PI192868	425	413.5	419.25
PI084944	357.5	351.5	354.5
PI165578	357	362	359.5
PI159764	286.5	288	287.25
PI166141	442	441.5	441.75
PI084751	526	529.5	527.75
PI323276	254	248.5	251.25
PI194773	230.5	218.5	224.5
PI192873	174.5	172.25	173.375
PI165524	152	140.5	146.25
PI197182	268.5	272	270.25
PI424259	330	332.5	331.25
PI476881	273.5	266	269.75
PI376070	371	368.5	369.75
PI509106	427	418.5	422.75
PI377576	421	409.5	415.25
PI082291	322.5	319	320.75
PI208434	269	259	264
PI205906	323.5	320	321.75
PI205903	334	311.5	322.75
PI205909	324.5	321.5	323
PI175178	120.5	114.55	117.525
PI509078	429.5	420	424.75
PI247678	245	235.5	240.25
PI509104	331.5	322	326.75
PI123439	169.5	162.15	165.825
PI133226	360	353.5	356.75
PI209836	357.5	371	364.25
PI183900	184.5	192.1	188.3
PI208432	222.5	213.5	218
PI205899	229.5	220.5	225
PI205384	273.5	286.5	280
PI181698	166	139.7	152.85
PI240665	253	266	259.5
PI192869	351.5	337.5	344.5
PI309655A	233.5	219.5	226.5
PI200832	422.5	419.5	421
PI476880	340	313	326.5
PI476887	365	355	360
PI340054	330.5	317	323.75
PI331794	335.5	326.5	331
PI175192	127.5	122.5	125
PI548510	352	323.5	337.75
PI548622	336.5	316	326.25
PI548976	337.5	318.5	328
PI548563	362	351	356.5
PI548556	542.5	539	540.75
PI553038	660.5	652	656.25
PI548975	942	932.5	937.25
PI341246	671.5	665.5	668.5
PI548982	457.5	465.5	461.5
PI424131	487.5	484	485.75
PI548987	727	719.5	723.25
PI548657	462	464	463
PI438412	359.5	363.5	361.5
PI548989	347	340.5	343.75
PI548658	823.5	825	824.25
PI548988	447.5	449.5	448.5
PI171442	423	422	422.5
PI548656	545	538.5	541.75
PI406710	230	214	222
PI548406	325	320	322.5
PI090763	231	220.5	225.75
PI274455	474.5	469.5	472
PI548514	735	718.5	726.75
PI548546	776	763.5	769.75
PI209332	1062	1022.5	1042.25
PI518673	451.5	441	446.25
PI548660	486.5	482.5	484.5
PI548972	358	356	357
PI628889	1083.5	1069	1076.25
PI553041	536.5	522.5	529.5
PI486335	369.5	372	370.75
PI553042	249	239	244
PI548977	242	216.5	229.25
PI518663	572	572	572
PI548541	464	471.5	467.75
PI548981	628.5	618	623.25
PI515960	439.5	440	439.75
PI548527	1858.5	1867.5	1863
PI508266	458.5	431.5	445
PI507247	960.5	928.5	944.5
PI594146	1437	1436	1436.5
PI417449	333	312	322.5
PI417194	1080.5	1061.5	1071
PI417058	185.5	192.95	189.225
PI507156	574.5	568	571.25
PI157402	237	218	227.5
PI200506	534	527	530.5
PI200529	665.5	872	768.75
PI398713	344	330	337
PI416798	545	540	542.5
PI416981	629.5	616.5	623
PI417026	424	392.5	408.25
PI417047	774	760.5	767.25
PI417319	446	441.5	443.75
PI417427	1063.5	1009	1036.25
PI423889	1134.5	1181.5	1158
PI506473	1285.5	1282	1283.75
PI506679	1590.5	1585	1587.75
PI506829	1450	1439.5	1444.75
PI601983	441.5	431	436.25
PI595843	433.5	429.5	431.5
PI593463	671	671	671
PI601982	292	286	289
PI613195	331.5	319.5	325.5
PI607528	436	419.5	427.75
PI608033	316.5	321	318.75
PI593259	522.5	511	516.75
PI606749	275.5	267.5	271.5
PI614155	867	850.5	858.75
PI612932	639	638.5	638.75
PI597386	292	287	289.5
PI596407	879	896.5	887.75
PI595765	762	752.5	757.25
PI614153	434	412.5	423.25
PI593256	707.5	708	707.75
PI590931	331	338.5	334.75
PI590932	405.5	407	406.25
PI602059	280.5	273.5	277
PI602597	438.5	440.5	439.5
PI595645	424.5	422.5	423.5
PI614732	321	322.5	321.75
PI597388	259.5	258.5	259
PI611112	356	368.5	362.25
PI597385	511.5	518.5	515
PI593257	190.5	194	192.25
PI597384	627	633.5	630.25
PI597383	500.5	500	500.25
PI614806	852.5	852	852.25
PI601984	332.5	327.5	330
PI598358	727.5	720.5	724
PI598222	637.5	639	638.25
PI614808	609.5	607	608.25
PI614807	1272.5	1267.5	1270
PI614702	337	327.5	332.25
PI599333	328.5	321.5	325
PI610671	270.5	272	271.25
PI607380	1169.5	1170	1169.75
PI597381	669.5	649	659.25
PI612157	427	420	423.5
PI602060	328	321.5	324.75
PI595753	354	350	352
PI595754	1393	1386	1389.5
PI602496	317	307	312
PI597382	362	351	356.5
PI597389	351	338	344.5
PI606748	473.5	482	477.75
PI614832	341	326.5	333.75
PI610670	1420	1419	1419.5
PI595363	264.5	267.5	266
PI598124	273.5	266.5	270
PI604100	329	333	331
PI593258	531.5	533.5	532.5
PI614088	1519	1520	1519.5
PI607385	916.5	918	917.25
PI548533	186	179.5	182.75
PI416937	258	249.5	253.75
PI583367	190	191.6	190.8
PI533604	330	318	324
PI547409	684	694	689
PI547428	842	815.5	828.75
PI547534	664	666	665
PI547419	666	680.5	673.25
PI547586	470	472	471
PI547489	638.5	611	624.75
PI547562	838	818	828
PI547531	468.5	462	465.25
PI547747	534.5	528	531.25
PI547702	675	665.5	670.25
PI547610	922	913	917.5
PI612594	527.5	529.5	528.5
PI547431	431.5	420.5	426
PI547774	467.5	451.5	459.5
PI547769	1127.5	1128.5	1128
PI547785	942.5	940.5	941.5
PI203398	468	460	464
PI408105A	380.5	377.5	379
PI417503	389	369	379
PI567104B	201.5	180.9	191.2
PI587880A	539	521	530
PI587886	371.5	388	379.75
PI635999	470.5	447	458.75
PI641156	426	414.5	420.25
PI643146	229	196.5	212.75
PI647962	301	294.5	297.75
PI648270	570	565.5	567.75
PI644054	423	419.5	421.25
PI539863	318	317	317.5
PI567731	469	471.5	470.25
PI567692	527.5	502.5	515
PI567714	348.5	341.5	345
PI603409	434.5	427	430.75
PI603566	840	825	832.5
PI567312	475	483.5	479.25
PI603608	628.5	622.5	625.5
PI587836	1019	1013.5	1016.25
PI578415	238	231	234.5
PI587963	330	320.5	325.25
PI587956	437	441	439
PI578504	538	529	533.5
PI603665	765	770	767.5
PI587964	683.5	690	686.75
PI587960	1171	1158	1164.5
Two environments (2018;2019) and CE (Average of phenotypic data across the two years)

## Sheet: GR
Additional File 7 Table S9. Phenotypic data (average) of 243 PI accessions used in this study
Genotype	2018	2019	CE
PI376069	0.875	0.897436	0.886218
PI377578	0.775	0.846154	0.810577
PI165673	0.875	0.947368	0.911184
PI404153	0.897436	0.921053	0.909244
PI331795	0.846154	0.794872	0.820513
PI331793	0.875	0.897436	0.886218
PI165896	0.95	0.974359	0.962179
PI324188	0.897436	0.871795	0.884615
PI398970	0.825	0.815789	0.820395
PI437322	0.868421	0.894737	0.881579
PI471932	0.675	0.641026	0.658013
PI476899	0.95	0.95	0.95
PI481676	0.575	0.552632	0.563816
PI476911	0.875	0.897436	0.886218
PI437110B	0.95	0.95	0.95
PI424339	0.875	0.923077	0.899038
PI509090	0.794872	0.789474	0.792173
PI481690	0.825	0.894737	0.859868
PI509108	0.74359	0.769231	0.75641
PI481686	0.825	0.794872	0.809936
PI424242	0.945946	0.894737	0.920341
PI424533	0.921053	0.918919	0.919986
PI471928	0.897436	0.897436	0.897436
PI239236	0.897436	0.846154	0.871795
PI340903	0.837838	0.820513	0.829175
PI471933	0.621622	0.589744	0.605683
PI424244	0.875	0.923077	0.899038
PI471925	0.769231	0.794872	0.782051
PI509080	0.75	0.794872	0.772436
PI471940	0.875	0.894737	0.884868
PI437476	0.825	0.871795	0.848397
PI468967	0.775	0.74359	0.759295
PI437482	0.675676	0.75	0.712838
PI437488	0.870968	0.78125	0.826109
PI438311	0.846154	0.846154	0.846154
PI424258	0.74359	0.717949	0.730769
PI424412	0.794872	0.846154	0.820513
PI471934	0.9	0.897436	0.898718
PI192867	0.875	0.846154	0.860577
PI192868	0.675	0.763158	0.719079
PI084944	0.921053	0.897436	0.909244
PI165578	0.846154	0.794872	0.820513
PI159764	0.710526	0.657895	0.684211
PI166141	0.921053	0.85	0.885526
PI084751	0.825	0.820513	0.822756
PI323276	0.710526	0.717949	0.714238
PI194773	0.794872	0.763158	0.779015
PI192873	0.916667	0.837838	0.877252
PI165524	0.871795	0.897436	0.884615
PI197182	0.868421	0.85	0.859211
PI424259	0.8	0.794872	0.797436
PI476881	0.825	0.85	0.8375
PI376070	0.825	0.897436	0.861218
PI509106	0.825	0.820513	0.822756
PI377576	0.9	0.897436	0.898718
PI082291	0.875	0.875	0.875
PI208434	0.675	0.74359	0.709295
PI205906	0.75	0.794872	0.772436
PI205903	0.794872	0.794872	0.794872
PI205909	0.820513	0.846154	0.833333
PI175178	0.95	0.974359	0.962179
PI509078	0.538462	0.589744	0.564103
PI247678	0.897436	0.921053	0.909244
PI509104	0.916667	0.72973	0.823198
PI123439	0.897436	0.894737	0.896086
PI133226	0.794872	0.810811	0.802841
PI209836	0.897436	0.837838	0.867637
PI183900	0.575	0.583333	0.579167
PI208432	0.846154	0.837838	0.841996
PI205899	0.794872	0.789474	0.792173
PI205384	0.897436	0.9	0.898718
PI181698	0.794872	0.825	0.809936
PI240665	0.837838	0.783784	0.810811
PI192869	0.897436	0.763158	0.830297
PI309655A	0.846154	0.820513	0.833333
PI200832	0.692308	0.769231	0.730769
PI476880	0.925	0.74359	0.834295
PI476887	0.794872	0.897436	0.846154
PI340054	0.925	0.894737	0.909868
PI331794	0.875	0.897436	0.886218
PI175192	0.95	0.95	0.95
PI548510	0.8	0.775	0.7875
PI548622	0.825	0.825	0.825
PI548976	0.875	0.846154	0.860577
PI548563	0.410256	0.459459	0.434858
PI548556	0.825	0.868421	0.846711
PI553038	0.875	0.918919	0.896959
PI548975	0.725	0.74359	0.734295
PI341246	0.74359	0.717949	0.730769
PI548982	0.825	0.846154	0.835577
PI424131	0.897436	0.923077	0.910256
PI548987	0.825	0.820513	0.822756
PI548657	0.7	0.74359	0.721795
PI438412	0.875	0.897436	0.886218
PI548989	0.897436	0.897436	0.897436
PI548658	0.625	0.675	0.65
PI548988	0.875	0.875	0.875
PI171442	0.875	0.9	0.8875
PI548656	0.825	0.846154	0.835577
PI406710	0.775	0.891892	0.833446
PI548406	0.714286	0.923077	0.818681
PI090763	0.9	0.921053	0.910526
PI274455	0.897436	0.923077	0.910256
PI548514	0.775	0.9	0.8375
PI548546	0.75	0.820513	0.785256
PI209332	0.783784	0.717949	0.750866
PI518673	0.775	0.783784	0.779392
PI548660	0.875	0.875	0.875
PI548972	0.846154	0.875	0.860577
PI628889	0.692308	0.725	0.708654
PI553041	0.861111	0.918919	0.890015
PI486335	0.923077	0.897436	0.910256
PI553042	0.875	0.825	0.85
PI548977	0.825	0.894737	0.859868
PI518663	0.775	0.864865	0.819932
PI548541	0.675	0.763158	0.719079
PI548981	0.8	0.891892	0.845946
PI515960	0.74359	0.769231	0.75641
PI548527	0.282051	0.289474	0.285762
PI508266	0.725	0.794872	0.759936
PI507247	0.818182	0.828571	0.823377
PI594146	0.189189	0.236842	0.213016
PI417449	0.914286	0.891892	0.903089
PI417194	0.806452	0.764706	0.785579
PI417058	0.885714	0.941176	0.913445
PI507156	0.447368	0.552632	0.5
PI157402	0.483871	0.515152	0.499511
PI200506	0.419355	0.454545	0.43695
PI200529	0.727273	0.621622	0.674447
PI398713	0.75	0.736842	0.743421
PI416798	0.621622	0.657895	0.639758
PI416981	0.763158	0.717949	0.740553
PI417026	0.692308	0.641026	0.666667
PI417047	0.454545	0.515152	0.484848
PI417319	0.657143	0.702703	0.679923
PI417427	0.714286	0.621622	0.667954
PI423889	0.5	0.435897	0.467949
PI506473	0.392857	0.451613	0.422235
PI506679	0.275862	0.272727	0.274295
PI506829	0.27027	0.236842	0.253556
PI601983	0.771429	0.74359	0.757509
PI595843	0.885714	0.714286	0.8
PI593463	0.825	0.888889	0.856944
PI601982	0.825	0.842105	0.833553
PI613195	0.935484	0.69697	0.816227
PI607528	0.636364	0.714286	0.675325
PI608033	0.891892	0.846154	0.869023
PI593259	0.405405	0.435897	0.420651
PI606749	0.783784	0.769231	0.776507
PI614155	0.384615	0.461538	0.423077
PI612932	0.891892	0.846154	0.869023
PI597386	0.837838	0.789474	0.813656
PI596407	0.783784	0.74359	0.763687
PI595765	0.939394	0.818182	0.878788
PI614153	0.818182	0.818182	0.818182
PI593256	0.485714	0.542857	0.514286
PI590931	0.424242	0.428571	0.426407
PI590932	0.805556	0.885714	0.845635
PI602059	0.694444	0.702703	0.698574
PI602597	0.515152	0.485714	0.500433
PI595645	0.846154	0.871795	0.858974
PI614732	0.828571	0.918919	0.873745
PI597388	0.675676	0.74359	0.709633
PI611112	0.794872	0.775	0.784936
PI597385	0.657143	0.567568	0.612355
PI593257	0.771429	0.722222	0.746825
PI597384	0.621622	0.538462	0.580042
PI597383	0.815789	0.8	0.807895
PI614806	0.448276	0.451613	0.449944
PI601984	0.815789	0.725	0.770395
PI598358	0.837838	0.857143	0.84749
PI598222	0.846154	0.815789	0.830972
PI614808	0.815789	0.871795	0.843792
PI614807	0.485714	0.441176	0.463445
PI614702	0.837838	0.868421	0.853129
PI599333	0.805556	0.842105	0.82383
PI610671	0.837838	0.846154	0.841996
PI607380	0.891892	0.783784	0.837838
PI597381	0.538462	0.526316	0.532389
PI612157	0.621622	0.657895	0.639758
PI602060	0.828571	0.72973	0.779151
PI595753	0.891892	0.842105	0.866999
PI595754	0.459459	0.457143	0.458301
PI602496	0.871795	0.868421	0.870108
PI597382	0.846154	0.815789	0.830972
PI597389	0.891892	0.842105	0.866999
PI606748	0.820513	0.820513	0.820513
PI614832	0.794118	0.756757	0.775437
PI610670	0.435897	0.405405	0.420651
PI595363	0.815789	0.74359	0.77969
PI598124	0.7	0.675	0.6875
PI604100	0.897436	0.9	0.898718
PI593258	0.771429	0.710526	0.740977
PI614088	0.290323	0.285714	0.288018
PI607385	0.542857	0.65625	0.599554
PI548533	0.657895	0.65	0.653947
PI416937	0.783784	0.675	0.729392
PI583367	0.815789	0.8	0.807895
PI533604	0.891892	0.868421	0.880156
PI547409	0.771429	0.756757	0.764093
PI547428	0.897436	0.825	0.861218
PI547534	0.897436	0.825	0.861218
PI547419	0.74359	0.837838	0.790714
PI547586	0.641026	0.589744	0.615385
PI547489	0.794118	0.742857	0.768487
PI547562	0.861111	0.725	0.793056
PI547531	0.820513	0.769231	0.794872
PI547747	0.769231	0.903226	0.836228
PI547702	0.675676	0.72973	0.702703
PI547610	0.675676	0.589744	0.63271
PI612594	0.692308	0.725	0.708654
PI547431	0.846154	0.871795	0.858974
PI547774	0.657895	0.72973	0.693812
PI547769	0.69697	0.766667	0.731818
PI547785	0.641026	0.538462	0.589744
PI203398	0.517241	0.515152	0.516196
PI408105A	0.675	0.736842	0.705921
PI417503	0.864865	0.794872	0.829868
PI567104B	0.846154	0.871795	0.858974
PI587880A	0.351351	0.405405	0.378378
PI587886	0.771429	0.757576	0.764502
PI635999	0.837838	0.837838	0.837838
PI641156	0.657895	0.594595	0.626245
PI643146	0.891892	0.918919	0.905405
PI647962	0.710526	0.641026	0.675776
PI648270	0.675676	0.756757	0.716216
PI644054	0.552632	0.589744	0.571188
PI539863	0.763158	0.717949	0.740553
PI567731	0.868421	0.861111	0.864766
PI567692	0.483871	0.818182	0.651026
PI567714	0.636364	0.69697	0.666667
PI603409	0.515152	0.575758	0.545455
PI603566	0.805556	0.775	0.790278
PI567312	0.675676	0.75	0.712838
PI603608	0.868421	0.85	0.859211
PI587836	0.945946	0.894737	0.920341
PI578415	0.875	0.923077	0.899038
PI587963	0.675	0.725	0.7
PI587956	0.846154	0.871795	0.858974
PI578504	0.825	0.871795	0.848397
PI603665	0.774194	0.78125	0.777722
PI587964	0.757576	0.621622	0.689599
PI587960	0.657895	0.648649	0.653272
Two environments (2018;2019) and CE (Average of phenotypic data across the two years)

## Sheet: ShL
Additional File 7 Table S9. Phenotypic data (average) of 243 PI accessions used in this study
Genotype	2018	2019	CE
PI376069	0.880202	0.906888	0.893545
PI377578	0.899106	0.924773	0.91194
PI165673	0.893871	0.930124	0.911998
PI404153	0.804293	0.825537	0.814915
PI331795	0.832306	0.841657	0.836981
PI331793	0.903185	0.891626	0.897405
PI165896	0.973023	0.976393	0.974708
PI324188	0.521994	0.441894	0.481944
PI398970	0.791223	0.782895	0.787059
PI437322	0.870041	0.824632	0.847336
PI471932	0.949612	0.954488	0.95205
PI476899	0.979827	0.981007	0.980417
PI481676	0.699153	0.713475	0.706314
PI476911	0.772727	0.838915	0.805821
PI437110B	0.984601	0.977538	0.98107
PI424339	0.559085	0.577173	0.568129
PI509090	0.644444	0.662307	0.653376
PI481690	0.778614	0.766117	0.772366
PI509108	0.742323	0.729659	0.735991
PI481686	0.746818	0.797037	0.771927
PI424242	0.876276	0.926509	0.901392
PI424533	0.908389	0.919565	0.913977
PI471928	0.466899	0.469921	0.46841
PI239236	0.781132	0.803279	0.792205
PI340903	0.948084	0.947304	0.947694
PI471933	0.924554	0.941576	0.933065
PI424244	0.585464	0.551724	0.568594
PI471925	0.928087	0.921333	0.92471
PI509080	0.813283	0.846252	0.829767
PI471940	0.885375	0.917112	0.901244
PI437476	0.854023	0.8627	0.858362
PI468967	0.914474	0.932181	0.923327
PI437482	0.846361	0.823219	0.83479
PI437488	0.868045	0.883758	0.875901
PI438311	0.782305	0.786713	0.784509
PI424258	0.680905	0.696474	0.688689
PI424412	0.701262	0.722689	0.711976
PI471934	0.923362	0.949195	0.936278
PI192867	0.947696	0.933584	0.94064
PI192868	0.6787	0.678614	0.678657
PI084944	0.577982	0.575679	0.57683
PI165578	0.696403	0.691358	0.69388
PI159764	0.873292	0.86569	0.869491
PI166141	0.791367	0.833638	0.812502
PI084751	0.861852	0.890995	0.876424
PI323276	0.89083	0.916757	0.903793
PI194773	0.522973	0.538141	0.530557
PI192873	0.936221	0.665468	0.800845
PI165524	0.624271	0.809524	0.716897
PI197182	0.926606	0.943046	0.934826
PI424259	0.588785	0.878549	0.733667
PI476881	0.873939	0.84271	0.858324
PI376070	0.849333	0.85809	0.853712
PI509106	0.90634	0.957382	0.931861
PI377576	0.936629	0.929114	0.932871
PI082291	0.908714	0.945531	0.927122
PI208434	0.887845	0.954023	0.920934
PI205906	0.709859	0.720695	0.715277
PI205903	0.922741	0.954614	0.938677
PI205909	0.897304	0.926641	0.911973
PI175178	0.983178	0.992293	0.987735
PI509078	0.573187	0.716084	0.644636
PI247678	0.901505	0.944521	0.923013
PI509104	0.945792	0.947067	0.946429
PI123439	0.833113	0.861559	0.847336
PI133226	0.740217	0.765227	0.752722
PI209836	0.812071	0.805213	0.808642
PI183900	0.889186	0.896277	0.892731
PI208432	0.768647	0.748756	0.758702
PI205899	0.92517	0.935351	0.93026
PI205384	0.923182	0.95537	0.939276
PI181698	0.871038	0.891658	0.881348
PI240665	0.716956	0.762295	0.739626
PI192869	0.817618	0.85069	0.834154
PI309655A	0.912171	0.930348	0.921259
PI200832	0.819858	0.810512	0.815185
PI476880	0.95	0.94965	0.949825
PI476887	0.886279	0.780149	0.833214
PI340054	0.860072	0.862768	0.86142
PI331794	0.899885	0.923165	0.911525
PI175192	0.992714	0.975676	0.984195
PI548510	0.855162	0.944277	0.899719
PI548622	0.803545	0.820059	0.811802
PI548976	0.771907	0.772087	0.771997
PI548563	0.575194	0.55624	0.565717
PI548556	0.730887	0.729042	0.729964
PI553038	0.939245	0.932119	0.935682
PI548975	0.480454	0.492611	0.486532
PI341246	0.492126	0.557272	0.524699
PI548982	0.897985	0.890244	0.894114
PI424131	0.885845	0.889894	0.88787
PI548987	0.456494	0.483271	0.469883
PI548657	0.921717	0.936959	0.929338
PI438412	0.957849	0.823615	0.890732
PI548989	0.870679	0.890152	0.880415
PI548658	0.707914	0.728716	0.718315
PI548988	0.617845	0.649416	0.63363
PI171442	0.879261	0.867318	0.87329
PI548656	0.857534	0.827397	0.842466
PI406710	0.877794	0.89039	0.884092
PI548406	0.826139	0.833333	0.829736
PI090763	0.926591	0.934426	0.930508
PI274455	0.833534	0.830569	0.832052
PI548514	0.809701	0.866044	0.837873
PI548546	0.763955	0.751975	0.757965
PI209332	0.903274	0.852691	0.877983
PI518673	0.819712	0.822485	0.821098
PI548660	0.804523	0.813694	0.809109
PI548972	0.879518	0.894737	0.887127
PI628889	0.707533	0.702065	0.704799
PI553041	0.766304	0.740988	0.753646
PI486335	0.91635	0.89864	0.907495
PI553042	0.928486	0.778037	0.853262
PI548977	0.915849	0.927374	0.921611
PI518663	0.946991	0.936139	0.941565
PI548541	0.688126	0.690341	0.689233
PI548981	0.914518	0.946939	0.930729
PI515960	0.889503	0.919444	0.904474
PI548527	0.428184	0.416223	0.422204
PI508266	0.699115	0.724138	0.711626
PI507247	0.567901	0.552	0.559951
PI594146	0.296122	0.266129	0.281126
PI417449	0.871875	0.88647	0.879172
PI417194	0.889313	0.898241	0.893777
PI417058	0.906389	0.932127	0.919258
PI507156	0.477793	0.464286	0.471039
PI157402	0.46962	0.569667	0.519644
PI200506	0.606742	0.5952	0.600971
PI200529	0.674003	0.699588	0.686796
PI398713	0.780702	0.787281	0.783991
PI416798	0.780876	0.777132	0.779004
PI416981	0.871499	0.943485	0.907492
PI417026	0.693227	0.796296	0.744762
PI417047	0.62963	0.628333	0.628981
PI417319	0.668254	0.703937	0.686095
PI417427	0.483131	0.498663	0.490897
PI423889	0.554645	0.570845	0.562745
PI506473	0.472042	0.429677	0.45086
PI506679	0.430948	0.356551	0.393749
PI506829	0.275216	0.38897	0.332093
PI601983	0.808786	0.937186	0.872986
PI595843	0.943396	0.943182	0.943289
PI593463	0.59713	0.60396	0.600545
PI601982	0.823353	0.837556	0.830455
PI613195	0.788436	0.78553	0.786983
PI607528	0.877072	0.884354	0.880713
PI608033	0.814861	0.816832	0.815847
PI593259	0.77915	0.769025	0.774087
PI606749	0.896122	0.913223	0.904673
PI614155	0.480959	0.467606	0.474282
PI612932	0.767367	0.715152	0.741259
PI597386	0.57513	0.576774	0.575952
PI596407	0.696524	0.713137	0.70483
PI595765	0.767661	0.793269	0.780465
PI614153	0.735443	0.745636	0.740539
PI593256	0.547145	0.560686	0.553915
PI590931	0.594046	0.577957	0.586001
PI590932	0.698487	0.681922	0.690204
PI602059	0.861244	0.885305	0.873274
PI602597	0.66365	0.627976	0.645813
PI595645	0.905389	0.80355	0.85447
PI614732	0.961071	0.739286	0.850178
PI597388	0.849445	0.841615	0.84553
PI611112	0.878672	0.882206	0.880439
PI597385	0.697183	0.682432	0.689808
PI593257	0.609911	0.596577	0.603244
PI597384	0.897858	0.939189	0.918524
PI597383	0.782665	0.780206	0.781435
PI614806	0.601824	0.568389	0.585106
PI601984	0.839844	0.830552	0.835198
PI598358	0.856209	0.846452	0.85133
PI598222	0.919708	0.941945	0.930826
PI614808	0.821716	0.810093	0.815904
PI614807	0.494104	0.465596	0.47985
PI614702	0.842246	0.879863	0.861054
PI599333	0.909959	0.94385	0.926905
PI610671	0.881134	0.880214	0.880674
PI607380	0.793651	0.810954	0.802302
PI597381	0.765685	0.779487	0.772586
PI612157	0.836538	0.830012	0.833275
PI602060	0.794381	0.790464	0.792422
PI595753	0.794805	0.810013	0.802409
PI595754	0.83815	0.789575	0.813863
PI602496	0.782506	0.828183	0.805344
PI597382	0.84125	0.851852	0.846551
PI597389	0.896149	0.912281	0.904215
PI606748	0.599455	0.607337	0.603396
PI614832	0.717532	0.729499	0.723516
PI610670	0.595918	0.558785	0.577352
PI595363	0.889374	0.888412	0.888893
PI598124	0.93986	0.93956	0.93971
PI604100	0.919598	0.935374	0.927486
PI593258	0.82783	0.822785	0.825307
PI614088	0.379179	0.404794	0.391986
PI607385	0.768439	0.728205	0.748322
PI548533	0.782438	0.84375	0.813094
PI416937	0.82389	0.850769	0.837329
PI583367	0.928465	0.932534	0.930499
PI533604	0.927007	0.950565	0.938786
PI547409	0.800363	0.804659	0.802511
PI547428	0.765812	0.80877	0.787291
PI547534	0.661538	0.65826	0.659899
PI547419	0.872549	0.875171	0.87386
PI547586	0.765805	0.753156	0.75948
PI547489	0.755589	0.741279	0.748434
PI547562	0.676562	0.693146	0.684854
PI547531	0.905632	0.911585	0.908609
PI547747	0.924127	0.925305	0.924716
PI547702	0.658654	0.657005	0.657829
PI547610	0.504132	0.432855	0.468494
PI612594	0.938053	0.927954	0.933003
PI547431	0.93918	0.949509	0.944344
PI547774	0.83175	0.797333	0.814542
PI547769	0.630719	0.597064	0.613891
PI547785	0.829932	0.838019	0.833975
PI203398	0.476615	0.422692	0.449653
PI408105A	0.802171	0.818616	0.810394
PI417503	0.850649	0.867439	0.859044
PI567104B	0.940373	0.572268	0.75632
PI587880A	0.585266	0.582996	0.584131
PI587886	0.888535	0.89325	0.890892
PI635999	0.869281	0.879487	0.874384
PI641156	0.668246	0.678998	0.673622
PI643146	0.862797	0.859897	0.861347
PI647962	0.553594	0.554455	0.554025
PI648270	0.922156	0.918398	0.920277
PI644054	0.937778	0.900147	0.918962
PI539863	0.809143	0.791901	0.800522
PI567731	0.929022	0.927559	0.928291
PI567692	0.515831	0.486979	0.501405
PI567714	0.821223	0.816441	0.818832
PI603409	0.909218	0.930168	0.919693
PI603566	0.852146	0.731973	0.79206
PI567312	0.789668	0.787879	0.788773
PI603608	0.830709	0.825293	0.828001
PI587836	0.632761	0.633159	0.63296
PI578415	0.83	0.812958	0.821479
PI587963	0.851511	0.845455	0.848483
PI587956	0.794038	0.786382	0.79021
PI578504	0.943627	0.953883	0.948755
PI603665	0.516129	0.533426	0.524778
PI587964	0.888889	0.886301	0.887595
PI587960	0.902848	0.916528	0.909688
Two environments (2018;2019) and CE (Average of phenotypic data across the two years)

## Sheet: RL
Additional File 7 Table S9. Phenotypic data (average) of 243 PI accessions used in this study
Genotype	2018	2019	CE
PI376069	0.898329	0.849351	0.87384
PI377578	0.821691	0.782245	0.801968
PI165673	0.6976	0.673621	0.685611
PI404153	0.814961	0.961821	0.888391
PI331795	0.969333	0.545806	0.75757
PI331793	0.689911	0.672993	0.681452
PI165896	0.983852	0.989726	0.986789
PI324188	0.364985	0.363508	0.364246
PI398970	0.58194	0.604377	0.593158
PI437322	0.894198	0.905074	0.899636
PI471932	0.82284	0.896454	0.859647
PI476899	0.983759	0.974566	0.979163
PI481676	0.716667	0.686713	0.70169
PI476911	0.753521	0.695876	0.724699
PI437110B	0.970819	0.985327	0.978073
PI424339	0.369231	0.386124	0.377677
PI509090	0.659142	0.627753	0.643448
PI481690	0.690276	0.693222	0.691749
PI509108	0.620763	0.625	0.622881
PI481686	0.824651	0.801435	0.813043
PI424242	0.888728	0.86	0.874364
PI424533	0.744118	0.714706	0.729412
PI471928	0.569252	0.566572	0.567912
PI239236	0.794753	0.78681	0.790781
PI340903	0.894334	0.923318	0.908826
PI471933	0.865	0.839869	0.852435
PI424244	0.437194	0.340836	0.389015
PI471925	0.867486	0.857143	0.862315
PI509080	0.93617	0.88866	0.912415
PI471940	0.912913	0.914543	0.913728
PI437476	0.963576	0.844974	0.904275
PI468967	0.944606	0.929078	0.936842
PI437482	0.754647	0.790875	0.772761
PI437488	0.75	0.785276	0.767638
PI438311	0.881453	0.85267	0.867062
PI424258	0.324771	0.527211	0.425991
PI424412	0.553872	0.535235	0.544553
PI471934	0.901254	0.905864	0.903559
PI192867	0.866058	0.906805	0.886431
PI192868	0.484945	0.496038	0.490491
PI084944	0.547038	0.533445	0.540242
PI165578	0.766387	0.880573	0.82348
PI159764	0.682731	0.687752	0.685242
PI166141	0.854197	0.829912	0.842055
PI084751	0.90367	0.874251	0.888961
PI323276	0.852134	0.882083	0.867108
PI194773	0.517588	0.522951	0.520269
PI192873	0.940273	0.691919	0.816096
PI165524	0.905405	0.95539	0.930398
PI197182	0.827586	0.818942	0.823264
PI424259	0.850829	0.594223	0.722526
PI476881	0.732376	0.73755	0.734963
PI376070	0.780526	0.769578	0.775052
PI509106	0.938307	0.765814	0.852061
PI377576	0.864011	0.890733	0.877372
PI082291	0.844517	0.928	0.886259
PI208434	0.947739	0.923913	0.935826
PI205906	0.477311	0.487395	0.482353
PI205903	0.689815	0.77686	0.733337
PI205909	0.876374	0.917921	0.897147
PI175178	0.984795	0.987356	0.986076
PI509078	0.602167	0.578387	0.590277
PI247678	0.799669	0.715625	0.757647
PI509104	0.851799	0.853276	0.852537
PI123439	0.914692	0.899068	0.90688
PI133226	0.711144	0.694767	0.702956
PI209836	0.913743	0.926901	0.920322
PI183900	0.85623	0.841444	0.848837
PI208432	0.928571	0.955357	0.941964
PI205899	0.848951	0.889655	0.869303
PI205384	0.940171	0.925249	0.93271
PI181698	0.924561	0.919521	0.922041
PI240665	0.923792	0.934579	0.929186
PI192869	0.772382	0.767692	0.770037
PI309655A	0.905036	0.933526	0.919281
PI200832	0.508108	0.57393	0.541019
PI476880	0.748353	0.751979	0.750166
PI476887	0.509069	0.684729	0.596899
PI340054	0.911985	0.913386	0.912685
PI331794	0.926407	0.877095	0.901751
PI175192	0.978211	0.979263	0.978737
PI548510	0.675	0.600512	0.637756
PI548622	0.918626	0.946735	0.932681
PI548976	0.820809	0.824786	0.822798
PI548563	0.357022	0.371134	0.364078
PI548556	0.712	0.764901	0.73845
PI553038	0.664596	0.7277	0.696148
PI548975	0.349177	0.356736	0.352957
PI341246	0.597059	0.56213	0.579595
PI548982	0.774574	0.781127	0.777851
PI424131	0.955095	0.786647	0.870871
PI548987	0.414667	0.30759	0.361128
PI548657	0.927557	0.938395	0.932976
PI438412	0.904847	0.809091	0.856969
PI548989	0.835358	0.839947	0.837652
PI548658	0.471404	0.458904	0.465154
PI548988	0.640379	0.617742	0.62906
PI171442	0.832051	0.848958	0.840505
PI548656	0.677152	0.753794	0.715473
PI406710	0.927434	0.963636	0.945535
PI548406	0.615863	0.606532	0.611198
PI090763	0.777614	0.771429	0.774521
PI274455	0.877241	0.855372	0.866307
PI548514	0.718169	0.753873	0.736021
PI548546	0.798307	0.831429	0.814868
PI209332	0.76	0.789398	0.774699
PI518673	0.47546	0.476852	0.476156
PI548660	0.829346	0.883306	0.856326
PI548972	0.806597	0.769001	0.787799
PI628889	0.57164	0.63285	0.602245
PI553041	0.882838	0.885808	0.884323
PI486335	0.807854	0.87741	0.842632
PI553042	0.968504	0.867508	0.918006
PI548977	0.930582	0.925094	0.927838
PI518663	0.580224	0.653846	0.617035
PI548541	0.531348	0.547434	0.539391
PI548981	0.715746	0.736842	0.726294
PI515960	0.918216	0.92037	0.919293
PI548527	0.271472	0.267994	0.269733
PI508266	0.506294	0.499308	0.502801
PI507247	0.433384	0.472136	0.45276
PI594146	0.199472	0.246377	0.222924
PI417449	0.911814	0.912541	0.912177
PI417194	0.749652	0.731774	0.740713
PI417058	0.660348	0.661585	0.660966
PI507156	0.375668	0.423592	0.39963
PI157402	0.382685	0.480149	0.431417
PI200506	0.361851	0.349933	0.355892
PI200529	0.372093	0.366154	0.369123
PI398713	0.655689	0.639296	0.647492
PI416798	0.433471	0.358799	0.396135
PI416981	0.724728	0.686709	0.705718
PI417026	0.647059	0.551532	0.599295
PI417047	0.493045	0.304545	0.398795
PI417319	0.682886	0.672241	0.677563
PI417427	0.518519	0.513458	0.515988
PI423889	0.364747	0.368142	0.366444
PI506473	0.248355	0.342623	0.295489
PI506679	0.237241	0.242134	0.239688
PI506829	0.224528	0.287671	0.2561
PI601983	0.904624	0.849057	0.87684
PI595843	0.903846	0.927757	0.915801
PI593463	0.624138	0.605753	0.614945
PI601982	0.937591	0.917143	0.927367
PI613195	0.797771	0.800314	0.799043
PI607528	0.911469	0.903421	0.907445
PI608033	0.737237	0.704142	0.72069
PI593259	0.754545	0.780037	0.767291
PI606749	0.714697	0.701016	0.707857
PI614155	0.474124	0.527363	0.500743
PI612932	0.330684	0.34687	0.338777
PI597386	0.842491	0.866055	0.854273
PI596407	0.33574	0.337264	0.336502
PI595765	0.723368	0.736041	0.729704
PI614153	0.870337	0.838652	0.854495
PI593256	0.313636	0.477379	0.395508
PI590931	0.535655	0.521951	0.528803
PI590932	0.684909	0.695	0.689954
PI602059	0.818059	0.853369	0.835714
PI602597	0.421255	0.33376	0.377507
PI595645	0.915007	0.605298	0.760152
PI614732	0.798883	0.678899	0.738891
PI597388	0.862069	0.885572	0.873821
PI611112	0.914286	0.919408	0.916847
PI597385	0.560732	0.585448	0.57309
PI593257	0.409283	0.413276	0.411279
PI597384	0.529141	0.515837	0.522489
PI597383	0.783427	0.781076	0.782252
PI614806	0.462659	0.451554	0.457107
PI601984	0.791519	0.713927	0.752723
PI598358	0.55081	0.545586	0.548198
PI598222	0.721751	0.684066	0.702909
PI614808	0.847784	0.849057	0.84842
PI614807	0.412541	0.445183	0.428862
PI614702	0.915473	0.833777	0.874625
PI599333	0.815148	0.837662	0.826405
PI610671	0.711111	0.682258	0.696685
PI607380	0.429878	0.459752	0.444815
PI597381	0.886239	0.846018	0.866128
PI612157	0.959854	0.960145	0.959999
PI602060	0.869318	0.846011	0.857665
PI595753	0.52972	0.497445	0.513582
PI595754	0.402863	0.440748	0.421806
PI602496	0.809465	0.902235	0.85585
PI597382	0.63964	0.631769	0.635704
PI597389	0.865465	0.859079	0.862272
PI606748	0.897338	0.905838	0.901588
PI614832	0.562798	0.549273	0.556036
PI610670	0.335142	0.34153	0.338336
PI595363	0.756716	0.890265	0.823491
PI598124	0.93575	0.930081	0.932915
PI604100	0.649919	0.698437	0.674178
PI593258	0.591896	0.599709	0.595802
PI614088	0.308686	0.292639	0.300663
PI607385	0.566248	0.589849	0.578049
PI548533	0.80397	0.721351	0.762661
PI416937	0.771429	0.759124	0.765276
PI583367	0.936434	0.931889	0.934161
PI533604	0.872312	0.888435	0.880374
PI547409	0.857523	0.843546	0.850535
PI547428	0.905702	0.929825	0.917763
PI547534	0.6875	0.678344	0.682922
PI547419	0.873618	0.863208	0.868413
PI547586	0.698011	0.703971	0.700991
PI547489	0.716088	0.688854	0.702471
PI547562	0.643537	0.606021	0.624779
PI547531	0.915683	0.925676	0.920679
PI547747	0.877778	0.855967	0.866872
PI547702	0.839258	0.807808	0.823533
PI547610	0.519945	0.613181	0.566563
PI612594	0.957912	0.94281	0.950361
PI547431	0.795349	0.934049	0.864699
PI547774	0.866097	0.869382	0.867739
PI547769	0.378671	0.340979	0.359825
PI547785	0.854725	0.850071	0.852398
PI203398	0.408951	0.490107	0.449529
PI408105A	0.84691	0.831476	0.839193
PI417503	0.782609	0.8	0.791304
PI567104B	0.857923	0.88309	0.870507
PI587880A	0.400262	0.409211	0.404736
PI587886	0.900719	0.867792	0.884256
PI635999	0.886897	0.863448	0.875172
PI641156	0.70266	0.678462	0.690561
PI643146	0.67052	0.703934	0.687227
PI647962	0.77479	0.765494	0.770142
PI648270	0.867305	0.857335	0.86232
PI644054	0.91195	0.919505	0.915727
PI539863	0.919708	0.908192	0.91395
PI567731	0.709208	0.667747	0.688478
PI567692	0.349359	0.422956	0.386157
PI567714	0.669368	0.657051	0.66321
PI603409	0.875385	0.857143	0.866264
PI603566	0.859773	0.904903	0.882338
PI567312	0.847176	0.815409	0.831293
PI603608	0.675949	0.687422	0.681686
PI587836	0.388959	0.406607	0.397783
PI578415	0.889518	0.875882	0.8827
PI587963	0.891107	0.945794	0.918451
PI587956	0.880259	0.85625	0.868254
PI578504	0.889055	0.935143	0.912099
PI603665	0.50974	0.466558	0.488149
PI587964	0.916667	0.910314	0.91349
PI587960	0.779661	0.775039	0.77735
Two environments (2018;2019) and CE (Average of phenotypic data across the two years)
